# Supplementary material for: Gut microbiota and interstitial cystitis: exploring the gut-bladder axis through mendelian randomization, biological annotation and bulk RNA sequencing
Source: Front Immunol. 2024 Sep 27;15:1395580. doi: 10.3389/fimmu.2024.1395580 (PMC11466805; doi:10.3389/fimmu.2024.1395580)
Supplement: Supplementary file 2 [file Table1.xlsx]

## Sheet: Table description
Tables	Description
Table S1	Detailed information for genome-wide association studies involved in the present Mendelian randomization study.
Table S3	Instrumental variables used in MR analysis of the association between gut microbiota and IC.
Table S4	Full result of MR estimates for the association between gut microbiota and IC.
Table S5	The heterogeneity of gut microbiota instrumental variables.
Table S6	Directional horizontal pleiotropy assessed by intercept term in MR Egger regression of the association between gut microbiota and IC.
Table S7	MR-PRESSO analysis for the association between gut microbiota and IC.
Table S8	Instrumental variables used in MR analysis of the association between IC and gut microbiota.
Table S9	Full result of MR estimates for the association between IC and gut microbiota.
Table S10	The heterogeneity of gut microbiota instrumental variables.
Table S11	Directional horizontal pleiotropy assessed by intercept term in MR Egger regression of the association between IC and gut microbiota.
Table S12	MR-PRESSO analysis for the association between IC and gut microbiota.
Table S13	SNPs mapped genes using FUMA SNP2GENE tool.

## Sheet: Supplementary Table S1
Table S1. Detailed information for genome-wide association studies involved in the present Mendelian Randomization study.
Phenotype	Consortium or study	Sample size	Ancestry	Journal	Year	Author	PMID	Data source
Gut microbiota	Dutch Microbiome Project	7738	European	Nat Genet.	2022	Lopera et al.	35115690	https://dutchmicrobiomeproject.molgeniscloud.org/
Gut microbiota	MiBioGen consortium	18340	European	Nat Genet.	2021	Kurilshikov et al.	33462485	https://mibiogen.gcc.rug.nl/
chronic interstitial cystitis	A generalized linear mixed model association tool for biobank-scale data	456348	European	Nat Genet.	2021	Jiang et al.	34737426	https://www.ebi.ac.uk/gwas/

## Sheet: Supplementary Table S3
Table S2 Instrumental variables used in MR analysis of the association between gut microbiota and IC.
Bacterial taxa (exposure)	SNP	Effect allele	Other allele	Chrosome	Position	Samplesize	EAF	Exposure (Bacteria taxa)			Outcome（IC)			R2	F-statistic
								Beta	SE	P-value	Beta	SE	P-value
class.Actinobacteria.id.419	rs11655079	T	C	17	75348675	16309	0.2495	-0.0560674	0.0124286	5.93e-06	-0.171602	0.101949	0.0923347	0.00124627	20.3482
class.Actinobacteria.id.419	rs11745923	G	T	5	475408	16312	0.3966	0.0563759	0.0115529	1.58e-06	0.138681	0.0932717	0.137054	0.00145768	23.8095
class.Actinobacteria.id.419	rs12049045	A	G	1	114665485	16311	0.3817	0.0510452	0.0114325	8.63e-06	0.0671323	0.0948981	0.479309	0.00122072	19.9331
class.Actinobacteria.id.419	rs134366	G	A	22	35567355	14302	0.0596	0.111877	0.023501	1.5e-06	-0.0112255	0.204068	0.956131	0.00158206	22.6593
class.Actinobacteria.id.419	rs1376754	G	A	2	161611969	16182	0.4702	0.0509242	0.0112503	6.71e-06	0.022947	0.0931592	0.805434	0.00126456	20.4864
class.Actinobacteria.id.419	rs1515761	T	C	10	126110032	15525	0.1332	0.0762317	0.0169884	4.96e-06	-0.270412	0.132053	0.0405835	0.0012953	20.1331
class.Actinobacteria.id.419	rs182549	C	T	2	136616754	16313	0.4911	0.111489	0.012066	3.79e-20	-0.0070219	0.106346	0.947355	0.00520644	85.3667
class.Actinobacteria.id.419	rs4945008	A	G	11	71221248	16313	0.3002	0.0540741	0.0121393	5.39e-06	-0.063874	0.110556	0.563431	0.00121486	19.8397
class.Actinobacteria.id.419	rs6660520	A	G	1	207003553	16308	0.2147	0.0711483	0.0134495	1.11e-07	0.352713	0.116348	0.00243319	0.00171304	27.9808
class.Actinobacteria.id.419	rs72767435	T	C	15	94852795	12898	0.0676	-0.126352	0.0273626	2.57e-06	0.165483	0.224354	0.460759	0.00165048	21.3198
class.Actinobacteria.id.419	rs80083040	T	G	8	65654844	8003	0.0517	0.155784	0.0348017	8.62e-06	0.152969	0.200698	0.445949	0.0024975	20.0325
class.Actinobacteria.id.419	rs8047955	A	G	16	81776768	16306	0.3519	0.0575816	0.0116762	8.34e-07	-0.141071	0.0958452	0.141058	0.00148925	24.317
class.Actinobacteria.id.419	rs857444	C	T	6	14617591	16312	0.3608	0.0509553	0.011539	8.92e-06	-0.00168981	0.0965426	0.986035	0.00119402	19.4978
class.Actinobacteria.id.419	rs961091	G	A	7	95654718	16311	0.4334	0.0501255	0.011255	8.68e-06	-0.0395821	0.0937867	0.672993	0.00121456	19.8324
class.Alphaproteobacteria.id.2379	rs140912403	C	T	9	95517807	8520	0.0646	-0.160677	0.0317708	6.2e-07	0.585614	0.196259	0.00284622	0.00299303	25.5712
class.Alphaproteobacteria.id.2379	rs55876211	C	T	3	84471266	9589	0.172	-0.080811	0.0184159	7.54e-06	0.0852035	0.11868	0.472802	0.00200405	19.2514
class.Alphaproteobacteria.id.2379	rs62285697	C	T	3	176407911	9115	0.1998	0.0805256	0.0180912	9.76e-06	0.0015787	0.110631	0.988615	0.00216888	19.8079
class.Alphaproteobacteria.id.2379	rs76784716	A	G	2	169033340	9593	0.0716	0.133271	0.0267738	5.09e-07	0.0233146	0.182206	0.898183	0.0025762	24.7722
class.Alphaproteobacteria.id.2379	rs7960664	G	A	12	89471235	9596	0.1511	0.0969489	0.0215149	8.84e-06	-0.214023	0.128818	0.0966257	0.00211155	20.301
class.Alphaproteobacteria.id.2379	rs9813022	A	G	3	13726736	9593	0.3022	-0.0751277	0.0153867	1.05e-06	-0.0244249	0.100319	0.80764	0.00247902	23.8353
class.Bacilli.id.1673	rs11110282	A	G	12	100585559	16026	0.0676	-0.101189	0.0217379	4.85e-06	0.00524159	0.189096	0.977886	0.00135028	21.6661
class.Bacilli.id.1673	rs11730038	G	A	4	98049499	17377	0.2406	-0.0630747	0.0128717	1.96e-06	-0.176531	0.107989	0.102109	0.00137994	24.0097
class.Bacilli.id.1673	rs12797734	T	C	11	8332350	16902	0.2525	0.0572158	0.0126793	7.21e-06	0.113736	0.10619	0.284143	0.00120332	20.3606
class.Bacilli.id.1673	rs13068444	A	G	3	64398863	17260	0.1928	0.0601035	0.0136407	9.53e-06	-0.288559	0.123141	0.0191126	0.00112355	19.4121
class.Bacilli.id.1673	rs1595463	C	A	2	231723657	17358	0.4871	0.0476864	0.0108547	7.97e-06	0.0387443	0.0933695	0.678174	0.00111063	19.2975
class.Bacilli.id.1673	rs28564647	T	G	9	101101172	17368	0.2058	-0.0613034	0.0137579	7.81e-06	-0.169767	0.116031	0.143435	0.00114188	19.8525
class.Bacilli.id.1673	rs2952251	A	G	8	10143164	17360	0.2525	-0.0598868	0.0123903	1.08e-06	0.0316893	0.104684	0.762108	0.0013439	23.3588
class.Bacilli.id.1673	rs34989881	A	G	19	51959855	12966	0.0656	0.111056	0.0246039	6.55e-06	0.161569	0.190911	0.397382	0.00156887	20.3708
class.Bacilli.id.1673	rs35344081	G	A	16	991253	17374	0.2406	0.0619529	0.0127066	1.01e-06	0.16643	0.108157	0.123857	0.00136637	23.769
class.Bacilli.id.1673	rs4028634	T	C	17	40835649	17377	0.4254	0.0520614	0.0109842	2.21e-06	0.150991	0.0942689	0.10922	0.00129111	22.462
class.Bacilli.id.1673	rs4459992	T	C	4	7431487	17362	0.3201	0.0535854	0.0116362	4.3e-06	0.0886599	0.0996117	0.373436	0.00121995	21.2042
class.Bacilli.id.1673	rs57872228	C	T	1	200418805	17375	0.171	-0.0714773	0.0146647	9.22e-07	0.110963	0.128121	0.386444	0.00136544	23.7542
class.Bacilli.id.1673	rs694949	A	G	15	58738075	16600	0.1223	-0.081146	0.0180042	7.6e-06	0.153129	0.148331	0.30191	0.00122221	20.3111
class.Bacilli.id.1673	rs74663707	C	T	3	184371224	15769	0.0726	0.0979154	0.0224074	8.46e-06	0.282769	0.169276	0.0948283	0.00120946	19.0926
class.Bacilli.id.1673	rs7666190	C	A	4	151687420	10436	0.0626	-0.104044	0.0247934	8.47e-06	0.134532	0.201893	0.505186	0.0016846	17.6068
class.Bacilli.id.1673	rs77558518	A	G	5	174173171	15836	0.0646	-0.107255	0.0222879	1.34e-06	0.0984518	0.178138	0.580489	0.00146021	23.1548
class.Bacilli.id.1673	rs78938557	T	C	7	36349586	15226	0.0676	0.108007	0.0232858	1.07e-06	0.0762853	0.190164	0.688307	0.001411	21.5113
class.Bacilli.id.1673	rs9581006	C	T	13	24973509	4253	0.0457	0.225309	0.0467697	1.79e-06	0.367185	0.238095	0.123031	0.00542712	23.1966
class.Bacteroidia.id.912	rs11146701	A	G	10	39062269	18220	0.4254	0.0473596	0.010541	7.08e-06	0.034978	0.0932633	0.707627	0.00110668	20.1839
class.Bacteroidia.id.912	rs111845179	T	C	14	59317502	16393	0.0616	0.102648	0.0213843	9.24e-07	-0.0210641	0.200046	0.916141	0.00140359	23.0387
class.Bacteroidia.id.912	rs17343978	A	C	22	27433885	18334	0.2604	-0.0552057	0.0120278	8.36e-06	0.0644859	0.105374	0.540557	0.00114773	21.0645
class.Bacteroidia.id.912	rs2032750	T	C	2	53831026	17853	0.4513	-0.0508393	0.0106807	1.92e-06	0.0647996	0.0920542	0.481478	0.00126746	22.6542
class.Bacteroidia.id.912	rs4146051	A	G	2	213189994	11372	0.0557	-0.107377	0.0245661	8.76e-06	-0.259956	0.22271	0.243114	0.00167719	19.1017
class.Bacteroidia.id.912	rs4916508	G	A	3	195936789	18324	0.4354	-0.0466729	0.0105312	8.47e-06	-0.0116191	0.092469	0.900006	0.00107074	19.6392
class.Bacteroidia.id.912	rs55773148	G	A	13	70523029	11349	0.0527	-0.121514	0.0236759	3.9e-07	0.104161	0.215358	0.628623	0.00231565	26.3366
class.Bacteroidia.id.912	rs62531359	T	G	8	70916181	18320	0.1451	0.0655728	0.0149891	9.09e-06	-0.0806956	0.133184	0.544584	0.00104357	19.136
class.Bacteroidia.id.912	rs72706335	T	C	1	157495438	3819	0.0656	-0.22241	0.0493458	7.66e-06	0.0463611	0.209663	0.824998	0.00529119	20.3039
class.Bacteroidia.id.912	rs73975615	G	A	17	6461200	3350	0.0109	-0.207018	0.0442633	1.22e-06	-0.475583	0.517546	0.358138	0.00648718	21.8609
class.Bacteroidia.id.912	rs7631304	G	A	3	89339527	18334	0.17	-0.0645771	0.0132957	8.37e-07	0.0183827	0.121182	0.879428	0.00128504	23.5876
class.Bacteroidia.id.912	rs79585701	A	C	8	13110185	18334	0.1292	0.0646823	0.0149628	9.99e-06	-0.0444136	0.1259	0.724262	0.00101823	18.6851
class.Bacteroidia.id.912	rs929878	C	T	16	74290641	18334	0.2445	-0.0548532	0.012153	4.73e-06	0.0527142	0.104241	0.61307	0.00110994	20.3701
class.Betaproteobacteria.id.2867	rs11128180	A	G	3	70592215	17151	0.2237	0.0592944	0.0128769	3.67e-06	0.093016	0.107682	0.387696	0.00123475	21.2008
class.Betaproteobacteria.id.2867	rs1511453	A	G	4	23588462	17085	0.0636	0.0923492	0.0199158	4.76e-06	-0.164761	0.193737	0.395081	0.00125692	21.499
class.Betaproteobacteria.id.2867	rs1928341	A	G	1	153240013	17150	0.4215	0.0525581	0.0110408	2.02e-06	0.114365	0.0926033	0.216829	0.0013196	22.6584
class.Betaproteobacteria.id.2867	rs2321387	G	A	13	58689340	17149	0.5298	-0.0494596	0.0109424	5.8e-06	0.110125	0.0929434	0.236072	0.00118993	20.428
class.Betaproteobacteria.id.2867	rs2613606	C	T	7	111285025	17146	0.3936	-0.0513106	0.0109091	2.2e-06	-0.0591346	0.0923857	0.522118	0.00128859	22.12
class.Betaproteobacteria.id.2867	rs320161	A	G	9	104899117	17035	0.2753	0.0572286	0.01262	7.33e-06	0.0175349	0.104267	0.866447	0.00120571	20.5617
class.Betaproteobacteria.id.2867	rs4033856	C	T	4	45642485	15945	0.1292	0.0832423	0.0167237	5.17e-07	-0.184242	0.144234	0.201468	0.00155141	24.7725
class.Betaproteobacteria.id.2867	rs56386628	C	T	8	112732674	17147	0.2177	-0.0622252	0.0135688	5.87e-06	-0.174863	0.115256	0.129224	0.00122499	21.0281
class.Betaproteobacteria.id.2867	rs6087811	T	G	20	30596130	16184	0.0815	-0.0978177	0.0198522	7.44e-07	-0.1978	0.174815	0.257851	0.00149789	24.2753
class.Betaproteobacteria.id.2867	rs62395635	T	C	5	173497796	15108	0.0706	0.109741	0.0236	2.94e-06	0.135682	0.188532	0.471725	0.00142917	21.62
class.Betaproteobacteria.id.2867	rs75242906	C	T	15	56786407	10803	0.0537	-0.121083	0.028075	9.27e-06	-0.00240549	0.191387	0.989972	0.00171885	18.5972
class.Betaproteobacteria.id.2867	rs9964679	A	G	18	26569901	17151	0.3101	0.052911	0.0114866	4.85e-06	-0.129112	0.101715	0.204314	0.00123562	21.2158
class.Clostridia.id.1859	rs10774377	A	G	12	5942519	18330	0.334	0.052659	0.0113858	3.24e-06	-0.0161729	0.100174	0.87174	0.00116559	21.3879
class.Clostridia.id.1859	rs112334273	G	A	21	40703251	18217	0.2455	0.0641008	0.0127404	3.81e-07	0.0175603	0.112553	0.876019	0.00138766	25.3114
class.Clostridia.id.1859	rs13105690	T	C	4	7420184	18340	0.2674	-0.0529097	0.011818	8.78e-06	0.142422	0.103679	0.169541	0.00109172	20.0418
class.Clostridia.id.1859	rs13179700	T	C	5	149077788	18338	0.3549	0.0511937	0.0109569	3.37e-06	0.0640678	0.0967701	0.507932	0.00118903	21.8279
class.Clostridia.id.1859	rs1842454	G	A	5	105060362	18340	0.2068	-0.0547202	0.0127338	8.72e-06	0.0105576	0.109489	0.923182	0.00100587	18.4642
class.Clostridia.id.1859	rs2273429	A	G	14	52494072	18337	0.1074	-0.0724037	0.0153105	4.52e-06	0.0774989	0.142114	0.585527	0.00121811	22.3612
class.Clostridia.id.1859	rs6797343	G	T	3	89268714	18340	0.174	0.0592279	0.0134556	9.36e-06	0.0199754	0.125323	0.873361	0.00105533	19.373
class.Clostridia.id.1859	rs6814436	T	C	4	161507301	18336	0.1322	0.0739995	0.0150815	9.65e-07	0.00445015	0.132831	0.973274	0.00131127	24.0724
class.Clostridia.id.1859	rs6815608	T	C	4	152131744	16731	0.0845	0.103803	0.0210883	4.02e-07	-0.069052	0.207669	0.739504	0.00144607	24.2263
class.Clostridia.id.1859	rs72738886	T	C	5	35770550	16934	0.0775	0.086617	0.0190393	8.24e-06	-0.0320288	0.162335	0.843592	0.00122072	20.6945
class.Clostridia.id.1859	rs72915163	T	C	18	48792829	18317	0.2654	-0.0581025	0.0120557	1.34e-06	0.0682379	0.106364	0.521166	0.00126648	23.2249
class.Clostridia.id.1859	rs76767978	G	A	3	131371980	18329	0.1183	0.0698882	0.0156319	8.4e-06	0.0509757	0.144224	0.723753	0.00108937	19.9866
class.Coriobacteriia.id.809	rs11073596	T	G	15	86433579	17527	0.34	0.0510212	0.0114339	8.14e-06	0.0602142	0.102307	0.556152	0.00113478	19.9096
class.Coriobacteriia.id.809	rs11250875	T	C	10	1922731	17690	0.2087	0.06075	0.0130939	4.83e-06	0.0453885	0.113732	0.689833	0.00121534	21.5232
class.Coriobacteriia.id.809	rs11656361	A	C	17	8121332	16665	0.1292	0.0773006	0.017553	8.02e-06	-0.110538	0.148309	0.456078	0.0011624	19.3915
class.Coriobacteriia.id.809	rs12974142	G	A	19	52895166	17413	0.1083	0.0789796	0.0177205	8.51e-06	-0.116037	0.149133	0.436522	0.00113949	19.8623
class.Coriobacteriia.id.809	rs13307134	C	T	7	105084680	17527	0.2356	0.0565686	0.0126265	7.8e-06	0.0325282	0.108211	0.763719	0.00114388	20.0695
class.Coriobacteriia.id.809	rs1816223	A	G	12	11494021	17688	0.2107	-0.0586265	0.0129006	4.84e-06	0.0731637	0.114355	0.522307	0.00116623	20.65
class.Coriobacteriia.id.809	rs240104	T	C	1	176571431	17577	0.2445	-0.0603429	0.0126849	1.52e-06	-0.245666	0.112757	0.0293518	0.0012858	22.6271
class.Coriobacteriia.id.809	rs2442778	G	A	3	11654412	13472	0.0457	-0.116408	0.0258545	9.03e-06	-0.081948	0.214996	0.703085	0.00150249	20.2689
class.Coriobacteriia.id.809	rs3025411	A	G	9	136512906	15671	0.1044	0.0926543	0.0209468	8.27e-06	0.311863	0.177803	0.0794348	0.00124698	19.5632
class.Coriobacteriia.id.809	rs34739816	G	T	17	37376685	16593	0.0815	0.0965017	0.0207666	3.88e-06	0.0222551	0.178042	0.900525	0.00129972	21.5917
class.Coriobacteriia.id.809	rs67561917	A	G	20	62072077	17333	0.1421	-0.0714367	0.0154113	5.39e-06	-0.0105232	0.135963	0.938307	0.00123808	21.4838
class.Coriobacteriia.id.809	rs719099	A	G	10	65799217	17687	0.1362	0.0778402	0.0155815	5.43e-07	-0.0960525	0.141162	0.496224	0.00140904	24.954
class.Coriobacteriia.id.809	rs8010111	G	A	14	39660509	15996	0.0646	-0.103377	0.0229286	6.9e-06	-0.166067	0.180338	0.357121	0.00126919	20.3253
class.Deltaproteobacteria.id.3087	rs1035691	A	G	11	10658735	15168	0.338	-0.055176	0.0121602	9.65172e-06	-0.140188	0.0954058	0.141728	0.00135551	20.5856
class.Deltaproteobacteria.id.3087	rs112381107	C	T	9	15269705	4457	0.0477	0.206594	0.0456908	4.63054e-06	-0.157119	0.212045	0.458709	0.00456613	20.4354
class.Deltaproteobacteria.id.3087	rs11599763	T	C	10	11855599	15168	0.3897	-0.0544219	0.0117397	3.94123e-06	0.11308	0.094164	0.229797	0.00141479	21.4872
class.Deltaproteobacteria.id.3087	rs17084793	G	A	18	69312914	15164	0.161	-0.0710762	0.015953	5.68634e-06	0.250296	0.125374	0.0458904	0.00130732	19.8475
class.Deltaproteobacteria.id.3087	rs17791387	A	G	9	81834426	15071	0.1412	-0.0735881	0.0154246	1.60223e-06	0.0985396	0.119185	0.408363	0.00150796	22.7577
class.Deltaproteobacteria.id.3087	rs2692012	A	G	1	203991605	13104	0.0636	0.110335	0.0253336	3.14186e-06	-0.106288	0.186459	0.568654	0.00144544	18.9656
class.Deltaproteobacteria.id.3087	rs2838334	G	A	21	45064961	15168	0.3231	0.0561722	0.0124124	5.44551e-06	-0.13989	0.0983278	0.154825	0.00134839	20.4774
class.Deltaproteobacteria.id.3087	rs3935584	C	T	2	233929283	15166	0.496	-0.0523485	0.011566	7.50121e-06	-0.0535928	0.0933466	0.565882	0.0013489	20.4824
class.Deltaproteobacteria.id.3087	rs4506934	C	T	17	2856662	15061	0.1123	-0.0936514	0.02012	3.58887e-06	0.0304518	0.150842	0.840011	0.00143646	21.6627
class.Deltaproteobacteria.id.3087	rs55744759	A	G	8	57867671	15168	0.1163	-0.0779693	0.0170738	7.3137e-06	0.0560404	0.14284	0.694813	0.00137297	20.851
class.Deltaproteobacteria.id.3087	rs6058181	C	T	20	33694801	15100	0.1233	0.0825716	0.0165958	3.39554e-07	-0.0588739	0.141065	0.67642	0.00163672	24.7518
class.Deltaproteobacteria.id.3087	rs62020470	A	G	15	96161065	15168	0.2594	-0.0585411	0.0129358	4.85084e-06	-0.0400628	0.101815	0.69396	0.0013484	20.4774
class.Deltaproteobacteria.id.3087	rs9928243	C	A	16	71541641	15167	0.4254	-0.0538457	0.0117718	5.02081e-06	-0.157981	0.0932246	0.0901467	0.00137759	20.9199
class.Erysipelotrichia.id.2147	rs10781552	C	T	10	133897233	17789	0.3121	-0.0552212	0.0116074	2.33e-06	0.0963367	0.0994815	0.33285	0.00127068	22.6304
class.Erysipelotrichia.id.2147	rs17530232	A	G	13	40385457	16622	0.0765	0.10305	0.0224648	2.79e-06	0.0176617	0.184315	0.923661	0.00126433	21.0397
class.Erysipelotrichia.id.2147	rs1884466	C	T	1	64139196	18205	0.4513	-0.0475363	0.0106939	9.53e-06	0.0326313	0.0952464	0.7319	0.00108423	19.7576
class.Erysipelotrichia.id.2147	rs2300774	G	A	3	195793712	18216	0.4076	0.0524152	0.0106784	8.95e-07	-0.0395842	0.0940958	0.673989	0.00132092	24.0911
class.Erysipelotrichia.id.2147	rs290833	T	G	1	97457427	17789	0.3688	-0.0497374	0.0111376	8.03e-06	0.120885	0.0965195	0.210407	0.0011198	19.9402
class.Erysipelotrichia.id.2147	rs35161940	T	C	17	70327224	18213	0.1272	-0.0806041	0.0167641	1.85e-06	0.126033	0.144169	0.382009	0.00126771	23.1157
class.Erysipelotrichia.id.2147	rs4078432	C	T	14	48997206	17789	0.1809	-0.0608929	0.0133764	4.23e-06	0.136673	0.120549	0.256897	0.00116359	20.7209
class.Erysipelotrichia.id.2147	rs56970041	T	G	14	80357610	18217	0.1113	0.0724144	0.0164471	5.4e-06	-0.0646075	0.149978	0.666628	0.001063	19.3832
class.Erysipelotrichia.id.2147	rs62504403	C	T	8	38803551	16981	0.2356	0.0681159	0.0127883	1.12e-07	0.0896917	0.106798	0.401006	0.00166794	28.3673
class.Erysipelotrichia.id.2147	rs7234058	T	C	18	5830507	16874	0.0974	-0.0945759	0.0194091	9.12e-07	0.246006	0.151773	0.105044	0.00140515	23.741
class.Erysipelotrichia.id.2147	rs7826267	T	G	8	2954952	17586	0.0746	-0.0839071	0.0199131	9.28e-06	-0.118761	0.194628	0.541733	0.00100859	17.753
class.Erysipelotrichia.id.2147	rs8003149	C	T	14	56156504	18213	0.2823	0.0538798	0.0116888	4.08e-06	-0.0890731	0.102347	0.384133	0.00116526	21.2454
class.Gammaproteobacteria.id.3303	rs11181912	G	A	12	43572952	16017	0.3449	-0.0579153	0.0118796	9.95e-07	0.0119758	0.0980849	0.902823	0.00148168	23.7643
class.Gammaproteobacteria.id.3303	rs12404135	A	G	1	186502694	15231	0.1173	-0.0788843	0.0172415	8.89e-06	0.306158	0.138751	0.0273474	0.00137248	20.9302
class.Gammaproteobacteria.id.3303	rs2234691	T	C	10	48385682	16011	0.1541	0.0762905	0.0171962	8.39e-06	0.0763794	0.143761	0.595216	0.00122779	19.6799
class.Gammaproteobacteria.id.3303	rs6706173	A	C	2	167986992	16020	0.1501	0.074251	0.0146392	1.99e-07	-0.185482	0.129337	0.151544	0.00160328	25.7225
class.Gammaproteobacteria.id.3303	rs75101789	C	T	3	18615903	16024	0.1561	0.0729012	0.0163003	8.79e-06	0.114431	0.140079	0.413984	0.00124672	19.9998
class.Gammaproteobacteria.id.3303	rs79795896	A	G	18	48185248	7577	0.0537	-0.15921	0.0351373	7.92e-06	-0.307318	0.217022	0.156756	0.00270228	20.5253
class.Gammaproteobacteria.id.3303	rs9494710	C	T	6	137612554	15650	0.3757	-0.0549673	0.0120924	4.55e-06	0.129261	0.094639	0.171993	0.00131855	20.6599
class.Lentisphaeria.id.2250	rs1002941	G	A	15	101242690	4734	0.2793	0.105025	0.0233484	8.15e-06	0.118865	0.102471	0.246055	0.00425588	20.2249
class.Lentisphaeria.id.2250	rs11770843	C	T	7	146795379	4705	0.2594	0.109431	0.0234879	1.91e-06	0.0713932	0.102721	0.48704	0.00459233	21.6974
class.Lentisphaeria.id.2250	rs17114848	G	A	15	25162535	4734	0.1093	0.152377	0.0324332	4.06e-06	0.146853	0.14358	0.306404	0.004641	22.0636
class.Lentisphaeria.id.2250	rs2825714	A	G	21	21023966	4734	0.1571	-0.13741	0.0289246	1.72e-06	0.0520492	0.129352	0.687401	0.00474471	22.559
class.Lentisphaeria.id.2250	rs62570196	C	T	9	111086170	3712	0.0686	-0.21635	0.0439866	1.08e-06	-0.199344	0.172172	0.246936	0.00647509	24.1792
class.Lentisphaeria.id.2250	rs72640280	A	G	1	11943792	3816	0.0537	0.220207	0.0486196	5.18e-06	0.149583	0.198265	0.450573	0.0053469	20.5027
class.Lentisphaeria.id.2250	rs77599476	A	G	20	61394262	3722	0.0656	0.230292	0.0480168	1.86e-06	0.034628	0.201401	0.863488	0.00614212	22.9899
class.Melainabacteria.id.1589	rs10148250	G	A	14	107061448	5453	0.4563	0.0861928	0.0193381	8.67e-06	0.0620232	0.0921872	0.501077	0.00362995	19.859
class.Melainabacteria.id.1589	rs10738747	G	A	9	26184578	5884	0.496	0.0814624	0.0184409	9.96e-06	0.0154	0.0922917	0.867478	0.00330551	19.5075
class.Melainabacteria.id.1589	rs11150282	T	C	16	80493705	5873	0.3211	0.0989488	0.0196972	6.03e-07	0.00336496	0.0993892	0.972992	0.0042785	25.227
class.Melainabacteria.id.1589	rs113884518	T	C	9	24648997	4442	0.0487	-0.205352	0.0454982	8.06e-06	0.032972	0.19809	0.867803	0.00456503	20.3617
class.Melainabacteria.id.1589	rs28678345	T	C	17	53906328	4323	0.0467	0.214848	0.0470878	6.69e-06	-0.320779	0.2127	0.131521	0.00479265	20.8088
class.Melainabacteria.id.1589	rs367480	G	A	11	2937631	5887	0.4274	-0.083758	0.0185796	8.2e-06	0.0322251	0.0929635	0.72886	0.00344025	20.3157
class.Melainabacteria.id.1589	rs4129395	G	A	9	115975389	5887	0.4264	0.0896187	0.0185106	1.48e-06	0.0987489	0.0921455	0.283871	0.00396586	23.432
class.Melainabacteria.id.1589	rs789069	A	C	18	1008278	5879	0.172	-0.103539	0.0234287	6.85e-06	-0.141422	0.122953	0.250055	0.00331109	19.5239
class.Melainabacteria.id.1589	rs79790072	T	C	15	100747683	4107	0.0567	0.226722	0.0487841	3.29e-06	0.14112	0.206177	0.493684	0.00523152	21.5883
class.Melainabacteria.id.1589	rs9864379	T	C	3	14306949	5777	0.1133	-0.159735	0.0292553	5.36e-08	-0.0542537	0.14767	0.713322	0.00513394	29.8015
class.Methanobacteria.id.119	rs10202904	T	G	2	125440268	3695	0.4672	-0.121754	0.0235357	3.01e-07	0.0943515	0.0929128	0.309875	0.00719054	26.747
class.Methanobacteria.id.119	rs10424197	G	A	19	46439321	3698	0.325	-0.111274	0.0247517	9.28e-06	0.0609696	0.0971286	0.530187	0.00543557	20.1997
class.Methanobacteria.id.119	rs4257531	G	A	3	2086167	3162	0.1143	0.164498	0.0364959	7.44e-06	0.0478674	0.141553	0.735243	0.00638397	20.303
class.Methanobacteria.id.119	rs56131665	G	A	5	178160975	3572	0.0934	0.178661	0.039298	6.18e-06	-0.0874532	0.155049	0.572729	0.00575311	20.6574
class.Methanobacteria.id.119	rs62241835	G	T	3	15013348	3383	0.0915	-0.203385	0.0417931	1.63e-06	0.0121151	0.15465	0.937559	0.00695183	23.6687
class.Methanobacteria.id.119	rs6508769	T	C	19	28827760	3319	0.165	0.153519	0.0344519	8.23e-06	0.0172516	0.129522	0.894039	0.00594705	19.8444
class.Methanobacteria.id.119	rs73068003	G	T	7	10773932	3692	0.1223	-0.15814	0.0351803	8.45e-06	0.151201	0.138476	0.274879	0.0054432	20.1953
class.Methanobacteria.id.119	rs73457410	A	G	13	41956181	3498	0.0666	0.21534	0.0436695	1.41e-06	0.41152	0.171512	0.0164238	0.0069034	24.3021
class.Methanobacteria.id.119	rs75208022	C	T	12	21338861	3203	0.0765	-0.227245	0.048763	5.92e-06	-0.12378	0.179096	0.489479	0.00673465	21.7038
class.Methanobacteria.id.119	rs894996	C	A	4	104418307	3582	0.0716	0.216999	0.0449076	1.88e-06	0.0962361	0.171976	0.57576	0.00647634	23.3364
class.Mollicutes.id.3920	rs10108398	G	A	8	59440824	10932	0.2913	0.0769142	0.0153953	1.09e-06	-0.129763	0.103676	0.210708	0.00227797	24.9551
class.Mollicutes.id.3920	rs11890098	A	G	2	157532549	11392	0.2555	0.074438	0.0153389	9.57e-07	0.0355833	0.107109	0.739726	0.00206304	23.5466
class.Mollicutes.id.3920	rs12566890	T	G	1	61850864	11371	0.0954	-0.101147	0.0230978	3.65e-06	0.110431	0.176975	0.532632	0.00168358	19.1729
class.Mollicutes.id.3920	rs17214486	C	A	14	97159674	11387	0.4016	0.06099	0.0135623	6.61e-06	0.0366556	0.0948361	0.699115	0.00177285	20.2198
class.Mollicutes.id.3920	rs2464826	A	C	7	79490250	10998	0.1262	0.0944239	0.0211806	8.4e-06	0.0195021	0.142983	0.891509	0.0018038	19.8705
class.Mollicutes.id.3920	rs28537087	G	A	15	95309676	11382	0.164	0.0820873	0.0188312	8.07e-06	0.0486627	0.139	0.72627	0.00166669	18.9986
class.Mollicutes.id.3920	rs3768491	A	G	1	109965986	11002	0.2863	-0.0681052	0.0149061	4.23e-06	-0.0104106	0.101547	0.918345	0.00189381	20.8715
class.Mollicutes.id.3920	rs4885016	T	C	13	73170489	11388	0.1571	-0.0819606	0.0181628	7.27e-06	-0.223256	0.127996	0.0811166	0.00178493	20.3596
class.Mollicutes.id.3920	rs6043847	T	C	20	16259524	11130	0.0696	-0.114937	0.0248606	4.55e-06	0.116801	0.191863	0.542674	0.00191677	21.3707
class.Mollicutes.id.3920	rs72901605	T	C	11	47103877	10526	0.1859	-0.0841852	0.0178119	3.26e-06	-0.179944	0.116626	0.122852	0.00211771	22.3341
class.Mollicutes.id.3920	rs74603314	T	C	14	46519718	4499	0.0457	0.221639	0.0462918	1.56e-06	-0.47582	0.242693	0.0499278	0.00506947	22.9136
class.Mollicutes.id.3920	rs78169027	A	G	11	108439087	10542	0.1083	-0.108283	0.0237289	5.88e-06	-0.147198	0.162438	0.364839	0.00197144	20.8201
class.Negativicutes.id.2164	rs1135612	G	A	7	75609677	18164	0.2445	0.0529785	0.0119177	9.26e-06	-0.0592304	0.104954	0.572519	0.00108676	19.7592
class.Negativicutes.id.2164	rs13086907	G	A	3	142135117	18163	0.1998	0.0625312	0.0131735	1.95e-06	0.124004	0.11129	0.265178	0.00123898	22.5291
class.Negativicutes.id.2164	rs1643968	T	C	5	165266628	18170	0.2803	-0.0565284	0.0112298	4.15e-07	-0.171002	0.100102	0.0875848	0.00139261	25.3362
class.Negativicutes.id.2164	rs1649999	A	G	10	80086072	18036	0.0974	0.0748989	0.0166458	7.58e-06	0.134686	0.144986	0.352908	0.00112128	20.2439
class.Negativicutes.id.2164	rs4463806	T	C	10	115597993	18160	0.2038	-0.0543966	0.0129365	7.81e-06	0.184691	0.10859	0.0889784	0.000972681	17.6791
class.Negativicutes.id.2164	rs4722181	T	G	7	22817571	18163	0.4761	0.0501306	0.0105798	2e-06	0.062723	0.0916924	0.493938	0.0012346	22.4493
class.Negativicutes.id.2164	rs60274479	T	C	16	21249925	17610	0.2227	-0.0659623	0.0134137	1.16e-06	0.0991424	0.120359	0.410099	0.00137132	24.1794
class.Negativicutes.id.2164	rs61249479	A	C	9	124912908	18165	0.0875	0.0777075	0.0168628	2.95e-06	-0.0129439	0.162756	0.936611	0.00116768	21.2333
class.Negativicutes.id.2164	rs71405394	G	A	15	101245088	13861	0.0517	-0.114178	0.02405	2.17e-06	0.306717	0.181342	0.0907651	0.00162343	22.5358
class.Negativicutes.id.2164	rs73232831	G	A	4	17413426	9382	0.0636	-0.151829	0.0314932	1.87e-06	-0.212351	0.201553	0.29208	0.00247119	23.2372
class.Negativicutes.id.2164	rs9423647	G	A	10	5579818	18164	0.5149	0.047817	0.0105282	6.06e-06	0.0753262	0.0916798	0.411292	0.00113436	20.6257
class.Verrucomicrobiae.id.4029	rs111862613	T	C	12	130309670	11621	0.166	0.090699	0.0196746	3.74e-06	0.138013	0.125615	0.271902	0.00182539	21.248
class.Verrucomicrobiae.id.4029	rs117107102	A	G	18	49473635	4975	0.0447	0.204683	0.0431573	2.92e-06	-0.445741	0.23243	0.0551433	0.00450094	22.4844
class.Verrucomicrobiae.id.4029	rs11729256	T	C	4	95027272	11861	0.2386	0.0749798	0.0150177	6.73e-07	-0.0160662	0.104776	0.878132	0.00209725	24.9235
class.Verrucomicrobiae.id.4029	rs12908520	G	A	15	97570657	11863	0.4563	0.0618926	0.0130946	2.17e-06	0.00842955	0.0927175	0.927559	0.00187966	22.3366
class.Verrucomicrobiae.id.4029	rs2602429	C	T	16	81063149	11690	0.2217	0.0746844	0.0156194	2.58e-06	0.0964024	0.113028	0.39371	0.00195194	22.8589
class.Verrucomicrobiae.id.4029	rs4242783	G	A	10	5064327	11690	0.2873	0.0689292	0.0147693	2.64e-06	-0.106609	0.104709	0.308609	0.00185979	21.7777
class.Verrucomicrobiae.id.4029	rs4936098	A	G	11	130280667	11858	0.34	0.0648843	0.0135928	1.12e-06	-0.0250098	0.0957118	0.793858	0.00191785	22.7817
class.Verrucomicrobiae.id.4029	rs61779207	G	A	1	41074472	11591	0.1779	-0.0758309	0.0167762	6.72e-06	0.0426665	0.119714	0.721539	0.00175963	20.4283
class.Verrucomicrobiae.id.4029	rs74542928	T	C	4	100544188	11216	0.0785	0.112164	0.0236422	1.63e-06	-0.08203	0.153026	0.591923	0.00200272	22.5036
class.Verrucomicrobiae.id.4029	rs9349825	A	G	6	56341481	11858	0.2793	-0.0704036	0.0147128	2.54e-06	-0.0233648	0.105006	0.823917	0.0019273	22.8942
class.Verrucomicrobiae.id.4029	rs941682	G	A	20	31867840	11809	0.3111	-0.0631436	0.0143767	9.61e-06	-0.137293	0.10279	0.181659	0.00163086	19.287
family.Acidaminococcaceae.id.2166	rs262812	T	C	6	158647999	12099	0.2664	-0.065675	0.0142257	3.25e-06	-0.13518	0.104014	0.193726	0.0017585	21.31
family.Acidaminococcaceae.id.2166	rs2933324	A	G	9	107117653	12525	0.2535	-0.0662557	0.0140257	2.24e-06	0.000502226	0.10209	0.996075	0.00177848	22.3116
family.Acidaminococcaceae.id.2166	rs45497800	T	C	20	61991833	11316	0.0825	-0.117863	0.0257351	5.86e-06	0.408334	0.169457	0.0159673	0.00185014	20.9713
family.Acidaminococcaceae.id.2166	rs6589457	A	G	11	114701288	7386	0.0547	0.165911	0.0349516	2.32e-06	-0.115428	0.206985	0.577073	0.00304147	22.5267
family.Acidaminococcaceae.id.2166	rs6923842	T	C	6	5723181	11904	0.169	-0.0796106	0.0169192	2.21e-06	-0.0473399	0.117998	0.688278	0.00185644	22.1364
family.Acidaminococcaceae.id.2166	rs74540770	G	A	3	186553389	10606	0.0646	-0.108969	0.0243533	7.09e-06	0.248386	0.167733	0.138651	0.00188418	20.0175
family.Acidaminococcaceae.id.2166	rs78702810	T	C	3	18462531	7992	0.0467	-0.143755	0.0323244	9.16e-06	0.311894	0.232633	0.180015	0.00246864	19.7733
family.Actinomycetaceae.id.421	rs2889192	G	T	9	76394568	7710	0.2068	0.0887537	0.0195009	3.64e-06	-0.099308	0.109034	0.362401	0.00267945	20.7087
family.Actinomycetaceae.id.421	rs34583783	G	T	6	67207371	7710	0.1024	0.123756	0.026427	5.48e-06	0.209962	0.146413	0.151562	0.00283627	21.9242
family.Actinomycetaceae.id.421	rs35011108	A	G	6	133007480	3630	0.0636	0.241826	0.0503796	1.83e-06	-0.13132	0.220731	0.551889	0.00630729	23.0281
family.Actinomycetaceae.id.421	rs4073240	G	A	6	169224781	7710	0.3827	0.0747546	0.0164684	6.05e-06	-0.026824	0.0943595	0.7762	0.0026654	20.5998
family.Actinomycetaceae.id.421	rs58484246	T	C	15	29850991	7710	0.326	0.0761407	0.0169007	6.12e-06	0.0611351	0.0960774	0.524574	0.00262561	20.2915
family.Alcaligenaceae.id.2875	rs112135816	T	G	9	82485327	15545	0.1471	-0.0775052	0.0171554	5.28e-06	0.0516071	0.143922	0.719912	0.0013113	20.4083
family.Alcaligenaceae.id.2875	rs1153990	A	G	5	104233461	16808	0.2207	-0.058727	0.0128306	5.97e-06	-0.113416	0.108283	0.294914	0.00124488	20.9475
family.Alcaligenaceae.id.2875	rs147968	C	T	16	85945839	16810	0.4414	0.0489475	0.0110321	9.13e-06	0.0103999	0.0929434	0.910907	0.00116969	19.6831
family.Alcaligenaceae.id.2875	rs28480294	T	C	15	71522509	16377	0.3439	-0.0516967	0.0115503	6.61e-06	-0.0250878	0.097213	0.796352	0.00122172	20.0301
family.Alcaligenaceae.id.2875	rs4033856	C	T	4	45642485	15623	0.1292	0.081834	0.0168931	1.03e-06	-0.184242	0.144234	0.201468	0.0014998	23.4635
family.Alcaligenaceae.id.2875	rs62191117	A	G	2	239900775	16688	0.2058	0.0684302	0.0133636	2.76e-07	0.0945028	0.114226	0.408047	0.00156878	26.2178
family.Alcaligenaceae.id.2875	rs62395635	T	C	5	173497796	14802	0.0706	0.110583	0.0238514	3.35e-06	0.135682	0.188532	0.471725	0.00145009	21.4926
family.Alcaligenaceae.id.2875	rs6969323	A	C	7	104214487	16810	0.2515	-0.0593564	0.0129137	3.89e-06	-0.21402	0.107558	0.0466128	0.00125523	21.1244
family.Alcaligenaceae.id.2875	rs74776516	T	G	11	20763367	14502	0.0755	-0.0944052	0.0213287	6.85e-06	-0.199197	0.176472	0.258995	0.00134912	19.5887
family.Alcaligenaceae.id.2875	rs7638039	T	C	3	70588939	16791	0.2326	0.0603335	0.0127779	2.7e-06	0.0993698	0.106999	0.353043	0.00132601	22.2919
family.Alcaligenaceae.id.2875	rs9537886	A	C	13	58545246	16807	0.5229	-0.0570888	0.0110683	2.35e-07	0.0833619	0.091713	0.36338	0.0015804	26.6007
family.Alcaligenaceae.id.2875	rs9964679	A	G	18	26569901	16810	0.3101	0.0537051	0.0116008	4.47e-06	-0.129112	0.101715	0.204314	0.00127331	21.429
family.Bacteroidaceae.id.917	rs11585893	A	G	1	10644351	17821	0.1481	-0.0740746	0.0147633	1.8e-06	-0.0378186	0.135707	0.780491	0.00141067	25.1722
family.Bacteroidaceae.id.917	rs1340391	T	C	1	102960989	18302	0.1918	-0.0592004	0.0132244	6.73e-06	-0.0618655	0.115181	0.591188	0.00109376	20.0377
family.Bacteroidaceae.id.917	rs17619981	T	G	19	24342250	15801	0.0656	0.0880978	0.0187002	2.69e-06	0.165276	0.15231	0.277866	0.00140263	22.1913
family.Bacteroidaceae.id.917	rs2023437	T	C	14	22045949	17484	0.1243	-0.0782324	0.0167634	5.02e-06	-0.0991437	0.145253	0.494887	0.00124414	21.7771
family.Bacteroidaceae.id.917	rs66474973	G	T	20	58605432	17405	0.1153	0.0812515	0.0164479	6.81e-07	0.125791	0.141876	0.375279	0.0014001	24.4001
family.Bacteroidaceae.id.917	rs66710942	C	T	3	77215327	17821	0.4155	0.0488038	0.0107412	5.86e-06	0.0932262	0.0939443	0.321024	0.00115709	20.642
family.Bacteroidaceae.id.917	rs6795673	C	T	3	10593224	18301	0.4115	0.0538565	0.0105251	3.38e-07	0.0442789	0.0925161	0.632218	0.00142865	26.1803
family.Bacteroidaceae.id.917	rs9507307	C	T	13	24910476	18184	0.1899	0.0604456	0.0129128	2.13e-06	0.0422771	0.116236	0.716068	0.00120359	21.91
family.BacteroidalesS24.7group.id.11173	rs10872669	A	G	6	151515172	7368	0.1074	-0.123071	0.0275665	9.49e-06	0.134899	0.144235	0.34965	0.00269787	19.9263
family.BacteroidalesS24.7group.id.11173	rs12748533	G	T	1	242767252	7948	0.2972	-0.0821108	0.0172701	2.59e-06	0.216023	0.103164	0.0362627	0.0028361	22.5998
family.BacteroidalesS24.7group.id.11173	rs17043785	T	C	2	53139362	5208	0.0596	-0.176187	0.0347133	5.12e-07	-0.446565	0.208962	0.0325924	0.004922	25.7507
family.BacteroidalesS24.7group.id.11173	rs61508842	T	C	3	158653545	7576	0.1223	0.122574	0.0272389	7.83e-06	0.181851	0.150906	0.228179	0.00266577	20.2445
family.BacteroidalesS24.7group.id.11173	rs689695	C	A	15	47352866	7954	0.3658	0.0814578	0.0167057	1.28e-06	0.103938	0.0955283	0.27658	0.00298027	23.7699
family.BacteroidalesS24.7group.id.11173	rs738193	T	C	22	25943322	7778	0.3549	0.0847328	0.0165856	3.82e-07	0.0998151	0.0950677	0.293747	0.0033444	26.0933
family.BacteroidalesS24.7group.id.11173	rs78609301	A	G	6	63236747	7953	0.2167	-0.0867065	0.0195709	7.09e-06	-0.0886692	0.114666	0.439353	0.00246197	19.6234
family.BacteroidalesS24.7group.id.11173	rs941000	C	T	7	90714667	7778	0.4085	0.0850266	0.0163382	3.16e-07	-0.0157518	0.0926359	0.864978	0.00346994	27.0762
family.Bifidobacteriaceae.id.433	rs10831953	G	A	11	13098051	14915	0.333	0.0537537	0.0123746	9.95e-06	0.0747503	0.0961173	0.436747	0.00126352	18.8668
family.Bifidobacteriaceae.id.433	rs13020688	G	A	2	192878532	14795	0.3529	0.0584045	0.0122081	1.57e-06	0.107429	0.095331	0.25978	0.00154457	22.8841
family.Bifidobacteriaceae.id.433	rs182549	C	T	2	136616754	14915	0.4911	0.11707	0.0126703	5.94e-20	-0.0070219	0.106346	0.947355	0.0056913	85.3602
family.Bifidobacteriaceae.id.433	rs4957061	T	C	5	521096	14795	0.4652	0.0569873	0.0116907	1.15e-06	-0.0422943	0.0938854	0.652358	0.00160347	23.7582
family.Bifidobacteriaceae.id.433	rs540489	T	G	17	72897722	14688	0.2336	-0.0632518	0.013817	5.37e-06	-0.0966188	0.109513	0.377635	0.00142475	20.9538
family.Bifidobacteriaceae.id.433	rs55888705	A	G	4	1517826	14914	0.3867	0.053673	0.0120586	8.66e-06	-0.109489	0.095231	0.250258	0.00132662	19.8088
family.Bifidobacteriaceae.id.433	rs6899771	A	G	6	97406220	14150	0.0954	-0.0914312	0.0202604	7.28e-06	0.111836	0.163622	0.49429	0.00143719	20.3626
family.Bifidobacteriaceae.id.433	rs7174549	C	T	15	92463303	14915	0.3559	0.0551726	0.0124655	6.87e-06	-0.141194	0.0977819	0.148747	0.00131171	19.5872
family.Bifidobacteriaceae.id.433	rs73797465	T	G	5	142793467	14795	0.0865	-0.0942612	0.0208421	4.85e-06	-0.164799	0.194668	0.397238	0.0013806	20.4514
family.Bifidobacteriaceae.id.433	rs857444	C	T	6	14617591	14914	0.3608	0.0553965	0.0120669	3.82e-06	-0.00168981	0.0965426	0.986035	0.00141112	21.0723
family.Christensenellaceae.id.1866	rs117186816	G	A	11	123936128	4310	0.0646	-0.206476	0.0436362	6.52e-06	-0.256899	0.230329	0.264696	0.00516792	22.379
family.Christensenellaceae.id.1866	rs12380890	A	G	9	38002256	16846	0.4274	-0.0503972	0.0111047	5.78e-06	-0.112875	0.0925829	0.222776	0.00122115	20.5942
family.Christensenellaceae.id.1866	rs12657403	A	G	5	3174785	16245	0.1064	0.078108	0.0171887	5.59e-06	-0.0119051	0.143667	0.933958	0.00126951	20.6468
family.Christensenellaceae.id.1866	rs4076564	G	A	6	169640257	3730	0.0388	-0.188623	0.039209	8.06e-06	-0.012182	0.245652	0.960449	0.00616627	23.1305
family.Christensenellaceae.id.1866	rs62573205	G	A	9	137786999	16838	0.1918	-0.0654804	0.0133503	1.49e-06	-0.0283859	0.115622	0.806065	0.00142669	24.0541
family.Christensenellaceae.id.1866	rs7211194	C	T	17	13541941	16436	0.4314	0.0492094	0.0110916	9.94e-06	-0.0220786	0.0929087	0.812162	0.00119616	19.6812
family.Christensenellaceae.id.1866	rs72706624	G	T	9	15518852	14869	0.1014	0.0882626	0.0197575	6.38e-06	0.032689	0.156348	0.834387	0.00134037	19.9541
family.Christensenellaceae.id.1866	rs77867022	G	T	7	120333701	4033	0.0258	-0.160443	0.0379589	8.82e-06	-0.18245	0.239065	0.445356	0.00441031	17.8567
family.Christensenellaceae.id.1866	rs870002	C	T	8	62220151	16847	0.496	0.0488951	0.0109817	6.54e-06	0.0786942	0.0935321	0.400147	0.00117533	19.8217
family.Christensenellaceae.id.1866	rs892686	A	G	9	83043376	16847	0.4513	0.0506107	0.0109651	4.12e-06	-0.079759	0.0926959	0.389548	0.00126296	21.3015
family.Christensenellaceae.id.1866	rs9608766	T	C	22	29828040	16185	0.1481	-0.0682134	0.01496	3.33e-06	-0.31983	0.122153	0.00883776	0.00128295	20.7886
family.Clostridiaceae1.id.1869	rs10875374	C	T	1	101804809	14253	0.4483	-0.0536759	0.0119436	8.1e-06	0.0289812	0.0918723	0.752419	0.00141504	20.1943
family.Clostridiaceae1.id.1869	rs12186080	G	A	3	132596627	14244	0.161	0.0748236	0.016246	5.34e-06	-0.103872	0.123305	0.399565	0.00148699	21.2092
family.Clostridiaceae1.id.1869	rs12341505	G	A	9	136710881	14250	0.1113	0.0814503	0.0179338	4.54e-06	-0.100325	0.131893	0.446863	0.00144543	20.6243
family.Clostridiaceae1.id.1869	rs2795528	G	A	10	43270264	6411	0.0487	-0.180969	0.0390911	3.81e-06	-0.405197	0.195963	0.0386661	0.00333179	21.4248
family.Clostridiaceae1.id.1869	rs2817172	C	T	1	3041519	13789	0.4125	0.0563367	0.012392	5.27e-06	-0.0320356	0.0956151	0.737589	0.00149663	20.665
family.Clostridiaceae1.id.1869	rs4723021	T	C	7	30934659	13682	0.0577	-0.106376	0.0241944	7.42e-06	-0.145673	0.192026	0.448084	0.0014109	19.3284
family.Clostridiaceae1.id.1869	rs550843	T	C	6	165722832	14234	0.1491	-0.0734787	0.0168383	7.09e-06	0.172538	0.142466	0.225863	0.00133603	19.0399
family.Clostridiaceae1.id.1869	rs56188186	A	G	16	87710690	13218	0.0755	0.0967774	0.0217471	8.24e-06	0.169533	0.167449	0.311325	0.00149598	19.8006
family.Clostridiaceae1.id.1869	rs62397761	A	G	6	48093014	14248	0.2863	0.0615805	0.0136198	9.08e-06	0.0380764	0.103595	0.71321	0.00143274	20.4402
family.Clostridiaceae1.id.1869	rs881532	A	G	22	47806774	14250	0.4771	-0.0533035	0.0119011	7.9e-06	-0.0476863	0.0915424	0.602422	0.00140577	20.0576
family.ClostridialesvadinBB60group.id.11286	rs10517600	T	G	4	155632958	10512	0.5358	0.0626993	0.0139364	6.83e-06	-0.00575438	0.0915547	0.949885	0.00192177	20.2367
family.ClostridialesvadinBB60group.id.11286	rs10904722	C	T	10	6714424	10512	0.2813	-0.0672314	0.0147123	5.05e-06	-0.0718685	0.0987108	0.46657	0.0019826	20.8785
family.ClostridialesvadinBB60group.id.11286	rs118104867	C	T	8	123977538	4095	0.0487	0.214464	0.0455098	3.44e-06	-0.108465	0.211498	0.608062	0.00539382	22.1966
family.ClostridialesvadinBB60group.id.11286	rs13409132	A	G	2	205616346	5913	0.0447	-0.165419	0.0352154	4.37e-06	-0.149346	0.2064	0.469326	0.00371773	22.0575
family.ClostridialesvadinBB60group.id.11286	rs17121075	G	A	14	85856796	10512	0.168	0.0769254	0.0172234	7.91e-06	0.0631393	0.120895	0.601486	0.00189407	19.9444
family.ClostridialesvadinBB60group.id.11286	rs2191834	G	T	2	229942951	10511	0.2396	0.0746375	0.0159136	2.5e-06	0.044909	0.104992	0.668841	0.00208845	21.9935
family.ClostridialesvadinBB60group.id.11286	rs28691777	C	T	17	58149405	10199	0.0716	0.137134	0.0266996	6.96e-07	-0.181211	0.185341	0.328216	0.00257988	26.375
family.ClostridialesvadinBB60group.id.11286	rs34088226	A	G	5	4308946	9716	0.0706	-0.117807	0.026924	7.66e-06	0.436636	0.185447	0.0185472	0.00196662	19.1414
family.ClostridialesvadinBB60group.id.11286	rs55682560	C	T	15	87392290	9183	0.0696	-0.131519	0.0261319	4.97e-07	-0.0275244	0.171707	0.872645	0.00275079	25.3247
family.ClostridialesvadinBB60group.id.11286	rs6588624	G	A	1	56849539	10512	0.4712	-0.0662317	0.0138147	1.79e-06	-0.0375821	0.092211	0.683592	0.00218181	22.981
family.ClostridialesvadinBB60group.id.11286	rs66714985	A	C	8	3305122	10512	0.0845	0.116908	0.0252447	4.85e-06	-0.0153823	0.179221	0.931603	0.00203599	21.442
family.ClostridialesvadinBB60group.id.11286	rs7226487	A	G	18	74373125	10505	0.4761	-0.0643682	0.0138701	3.58e-06	-0.168777	0.0929026	0.0692616	0.00204595	21.5327
family.ClostridialesvadinBB60group.id.11286	rs7538034	T	G	1	71391694	10420	0.2078	-0.078598	0.0165982	2.37e-06	0.0639312	0.111724	0.567168	0.00214733	22.419
family.ClostridialesvadinBB60group.id.11286	rs7725895	A	G	5	142244898	10512	0.0895	-0.116224	0.0240367	3.94e-06	-0.163859	0.186642	0.379978	0.00221916	23.3753
family.ClostridialesvadinBB60group.id.11286	rs989682	A	G	3	15564453	10129	0.2823	0.070194	0.0155364	6.85e-06	-0.0563741	0.100403	0.57447	0.00201121	20.4086
family.Coriobacteriaceae.id.811	rs11073596	T	G	15	86433579	17527	0.34	0.0510212	0.0114339	8.14e-06	0.0602142	0.102307	0.556152	0.00113478	19.9096
family.Coriobacteriaceae.id.811	rs11250875	T	C	10	1922731	17690	0.2087	0.06075	0.0130939	4.83e-06	0.0453885	0.113732	0.689833	0.00121534	21.5232
family.Coriobacteriaceae.id.811	rs11656361	A	C	17	8121332	16665	0.1292	0.0773006	0.017553	8.02e-06	-0.110538	0.148309	0.456078	0.0011624	19.3915
family.Coriobacteriaceae.id.811	rs12974142	G	A	19	52895166	17413	0.1083	0.0789796	0.0177205	8.51e-06	-0.116037	0.149133	0.436522	0.00113949	19.8623
family.Coriobacteriaceae.id.811	rs13307134	C	T	7	105084680	17527	0.2356	0.0565686	0.0126265	7.8e-06	0.0325282	0.108211	0.763719	0.00114388	20.0695
family.Coriobacteriaceae.id.811	rs1816223	A	G	12	11494021	17688	0.2107	-0.0586265	0.0129006	4.84e-06	0.0731637	0.114355	0.522307	0.00116623	20.65
family.Coriobacteriaceae.id.811	rs240104	T	C	1	176571431	17577	0.2445	-0.0603429	0.0126849	1.52e-06	-0.245666	0.112757	0.0293518	0.0012858	22.6271
family.Coriobacteriaceae.id.811	rs2442778	G	A	3	11654412	13472	0.0457	-0.116408	0.0258545	9.03e-06	-0.081948	0.214996	0.703085	0.00150249	20.2689
family.Coriobacteriaceae.id.811	rs3025411	A	G	9	136512906	15671	0.1044	0.0926543	0.0209468	8.27e-06	0.311863	0.177803	0.0794348	0.00124697	19.5632
family.Coriobacteriaceae.id.811	rs34739816	G	T	17	37376685	16593	0.0815	0.0965017	0.0207666	3.88e-06	0.0222551	0.178042	0.900525	0.00129972	21.5917
family.Coriobacteriaceae.id.811	rs67561917	A	G	20	62072077	17333	0.1421	-0.0714367	0.0154113	5.39e-06	-0.0105232	0.135963	0.938307	0.00123809	21.4838
family.Coriobacteriaceae.id.811	rs719099	A	G	10	65799217	17687	0.1362	0.0778402	0.0155815	5.43e-07	-0.0960525	0.141162	0.496224	0.00140904	24.954
family.Coriobacteriaceae.id.811	rs8010111	G	A	14	39660509	15996	0.0646	-0.103377	0.0229286	6.9e-06	-0.166067	0.180338	0.357121	0.00126919	20.3253
family.Defluviitaleaceae.id.1924	rs112893842	T	C	9	8786663	8203	0.0974	0.110761	0.0232545	2.75e-06	-0.0457887	0.140784	0.744999	0.00275798	22.6807
family.Defluviitaleaceae.id.1924	rs1582238	T	C	1	118723685	8002	0.3718	0.0801923	0.0167061	1.69e-06	0.1055	0.0991893	0.287501	0.00287123	23.036
family.Defluviitaleaceae.id.1924	rs17051335	C	T	4	122202910	8031	0.0795	-0.134314	0.0292201	4.58e-06	-0.0768482	0.179705	0.668916	0.002624	21.1235
family.Defluviitaleaceae.id.1924	rs1908593	T	C	18	59026148	8203	0.5378	0.070223	0.0156601	7.86e-06	-0.0924908	0.0923427	0.316535	0.00244532	20.1032
family.Defluviitaleaceae.id.1924	rs4344384	G	T	10	66407366	8200	0.4742	0.0708803	0.0156121	5.86e-06	-0.120592	0.0923368	0.191552	0.00250741	20.6074
family.Defluviitaleaceae.id.1924	rs4677103	A	G	3	72207794	8002	0.171	0.0977203	0.0197033	9.42e-07	-0.0378844	0.124384	0.76069	0.00306452	24.5915
family.Defluviitaleaceae.id.1924	rs540220	T	C	9	93331308	7887	0.0596	-0.123954	0.0289814	9.48e-06	-0.10788	0.17226	0.531142	0.00231399	18.2881
family.Defluviitaleaceae.id.1924	rs55658617	T	C	21	41811003	6676	0.0696	0.177314	0.0361844	1.41e-06	-0.0590586	0.169131	0.726948	0.003584	24.0056
family.Defluviitaleaceae.id.1924	rs72731813	C	T	4	147414743	7786	0.0815	-0.149751	0.0293415	2.76e-07	-0.0756835	0.170639	0.657382	0.00333434	26.0414
family.Defluviitaleaceae.id.1924	rs9608282	T	G	22	24804081	7736	0.0656	0.139014	0.0299429	4.61e-06	0.352568	0.175451	0.0444844	0.00277846	21.5484
family.Defluviitaleaceae.id.1924	rs9725395	A	G	1	85205632	8031	0.0875	-0.138357	0.0295185	3.41e-06	-0.10831	0.171449	0.527561	0.00272807	21.9636
family.Desulfovibrionaceae.id.3169	rs112381107	C	T	9	15269705	4455	0.0477	0.211435	0.0456962	2.82e-06	-0.157119	0.212045	0.458709	0.00478262	21.3994
family.Desulfovibrionaceae.id.3169	rs11599763	T	C	10	11855599	15142	0.3897	-0.0555931	0.0117493	2.5e-06	0.11308	0.094164	0.229797	0.00147635	22.385
family.Desulfovibrionaceae.id.3169	rs17791387	A	G	9	81834426	15045	0.1412	-0.0729251	0.0154381	2.1e-06	0.0985396	0.119185	0.408363	0.00148092	22.3106
family.Desulfovibrionaceae.id.3169	rs2692012	A	G	1	203991605	13080	0.0636	0.114231	0.0253568	1.56e-06	-0.106288	0.186459	0.568654	0.00154915	20.2913
family.Desulfovibrionaceae.id.3169	rs2838334	G	A	21	45064961	15142	0.3231	0.0571419	0.012423	3.82e-06	-0.13989	0.0983278	0.154825	0.0013953	21.1544
family.Desulfovibrionaceae.id.3169	rs3935584	C	T	2	233929283	15140	0.496	-0.0525838	0.0115757	6.78e-06	-0.0535928	0.0933466	0.565882	0.0013611	20.6324
family.Desulfovibrionaceae.id.3169	rs4506934	C	T	17	2856662	15035	0.1123	-0.0943381	0.020138	3.16e-06	0.0304518	0.150842	0.840011	0.00145749	21.9424
family.Desulfovibrionaceae.id.3169	rs6058181	C	T	20	33694801	15074	0.1233	0.0834742	0.0166111	2.7e-07	-0.0588739	0.141065	0.67642	0.00167245	25.2494
family.Desulfovibrionaceae.id.3169	rs72647048	T	C	8	57865378	15142	0.1163	-0.0770089	0.017089	9.61e-06	0.066709	0.142392	0.639436	0.00133931	20.3043
family.Desulfovibrionaceae.id.3169	rs9928243	C	A	16	71541641	15141	0.4254	-0.0541732	0.0117819	4.48e-06	-0.157981	0.0932246	0.0901467	0.00139437	21.1389
family.Enterobacteriaceae.id.3469	rs11026530	T	C	11	22379097	13485	0.1342	0.0822408	0.0186379	9.43e-06	-0.0461825	0.143178	0.747033	0.00144179	19.4678
family.Enterobacteriaceae.id.3469	rs2374342	C	A	2	42133542	13577	0.3569	0.0582927	0.0126195	4.52e-06	-0.121574	0.0955433	0.203215	0.00156913	21.3345
family.Enterobacteriaceae.id.3469	rs35673018	G	A	16	54327745	13326	0.0944	0.0899642	0.0202934	7.63e-06	0.137386	0.149594	0.358413	0.00147261	19.65
family.Enterobacteriaceae.id.3469	rs504442	T	G	18	55145547	13578	0.1392	0.084159	0.0189479	5.17e-06	0.097823	0.145846	0.502395	0.00145082	19.7249
family.Enterobacteriaceae.id.3469	rs62210023	A	G	20	55340092	13515	0.3519	0.0606754	0.0130125	3.13e-06	0.0789334	0.0974905	0.41814	0.00160616	21.739
family.Enterobacteriaceae.id.3469	rs78143293	A	G	18	57672335	13572	0.1441	-0.0848521	0.0170415	1.2e-06	0.0750426	0.12775	0.556923	0.00182336	24.7882
family.Enterobacteriaceae.id.3469	rs79757635	C	A	13	110840418	13419	0.161	0.0758597	0.0171286	9.32e-06	0.0283274	0.139912	0.839553	0.00145957	19.6117
family.Erysipelotrichaceae.id.2149	rs10781552	C	T	10	133897233	17789	0.3121	-0.0552212	0.0116074	2.33e-06	0.0963367	0.0994815	0.33285	0.00127068	22.6304
family.Erysipelotrichaceae.id.2149	rs17530232	A	G	13	40385457	16622	0.0765	0.10305	0.0224648	2.79e-06	0.0176617	0.184315	0.923661	0.00126433	21.0397
family.Erysipelotrichaceae.id.2149	rs1884466	C	T	1	64139196	18205	0.4513	-0.0475363	0.0106939	9.53e-06	0.0326313	0.0952464	0.7319	0.00108423	19.7576
family.Erysipelotrichaceae.id.2149	rs2300774	G	A	3	195793712	18216	0.4076	0.0524152	0.0106784	8.95e-07	-0.0395842	0.0940958	0.673989	0.00132092	24.0911
family.Erysipelotrichaceae.id.2149	rs290833	T	G	1	97457427	17789	0.3688	-0.0497374	0.0111376	8.03e-06	0.120885	0.0965195	0.210407	0.0011198	19.9402
family.Erysipelotrichaceae.id.2149	rs35161940	T	C	17	70327224	18213	0.1272	-0.0806041	0.0167641	1.85e-06	0.126033	0.144169	0.382009	0.00126771	23.1157
family.Erysipelotrichaceae.id.2149	rs4078432	C	T	14	48997206	17789	0.1809	-0.0608929	0.0133764	4.23e-06	0.136673	0.120549	0.256897	0.00116359	20.7209
family.Erysipelotrichaceae.id.2149	rs56970041	T	G	14	80357610	18217	0.1113	0.0724144	0.0164471	5.4e-06	-0.0646075	0.149978	0.666628	0.001063	19.3832
family.Erysipelotrichaceae.id.2149	rs62504403	C	T	8	38803551	16981	0.2356	0.0681159	0.0127883	1.12e-07	0.0896917	0.106798	0.401006	0.00166794	28.3673
family.Erysipelotrichaceae.id.2149	rs7234058	T	C	18	5830507	16874	0.0974	-0.0945759	0.0194091	9.12e-07	0.246006	0.151773	0.105044	0.00140515	23.741
family.Erysipelotrichaceae.id.2149	rs7826267	T	G	8	2954952	17586	0.0746	-0.0839071	0.0199131	9.28e-06	-0.118761	0.194628	0.541733	0.00100859	17.753
family.Erysipelotrichaceae.id.2149	rs8003149	C	T	14	56156504	18213	0.2823	0.0538798	0.0116888	4.08e-06	-0.0890731	0.102347	0.384133	0.00116526	21.2454
family.FamilyXI.id.1936	rs10759623	C	T	9	115821485	3156	0.1809	-0.162115	0.032151	5.78e-07	-0.161521	0.119873	0.17784	0.00799161	25.4086
family.FamilyXI.id.1936	rs11547158	A	G	7	148921732	3133	0.1203	-0.177599	0.0372795	2.7e-06	0.124711	0.132795	0.347668	0.00719197	22.6812
family.FamilyXI.id.1936	rs17379710	T	C	11	35334668	3156	0.4354	-0.116383	0.0252125	3.97e-06	0.173496	0.0925826	0.0609365	0.00670644	21.2949
family.FamilyXI.id.1936	rs2155352	A	G	11	95357209	3150	0.2286	-0.150538	0.0302319	6.63e-07	0.0402982	0.112127	0.719297	0.00780986	24.7789
family.FamilyXI.id.1936	rs2156611	T	C	18	43345864	3155	0.492	-0.112486	0.0251099	9.43e-06	-0.0961773	0.0926505	0.299239	0.00632058	20.0555
family.FamilyXI.id.1936	rs3733511	A	G	4	119955787	3156	0.2942	0.128253	0.0274718	3.39e-06	-0.177857	0.100413	0.0765177	0.00685865	21.7816
family.FamilyXI.id.1936	rs488164	T	G	1	239995451	3149	0.3837	0.117998	0.025516	4.8e-06	-0.0450768	0.0943079	0.632668	0.00674544	21.3721
family.FamilyXI.id.1936	rs697771	A	G	16	54115200	3152	0.4324	-0.117677	0.0251491	3.19e-06	0.105466	0.0939029	0.26138	0.00689836	21.8808
family.FamilyXIII.id.1957	rs118170811	A	G	10	102366896	9645	0.0398	0.151619	0.0317112	1.8e-06	-0.300353	0.200032	0.13322	0.00236457	22.8556
family.FamilyXIII.id.1957	rs12904405	A	G	15	94105415	16643	0.1024	-0.0851896	0.0192688	7.67e-06	0.0952518	0.159583	0.550587	0.00117306	19.5438
family.FamilyXIII.id.1957	rs1887048	G	A	1	65170838	16717	0.2237	0.0579979	0.0129602	9.65e-06	-0.0465872	0.108293	0.667053	0.00119652	20.0239
family.FamilyXIII.id.1957	rs3098182	G	T	15	50802980	16731	0.4324	0.0508511	0.011014	4.04e-06	0.103824	0.0950073	0.274483	0.00127243	21.3136
family.FamilyXIII.id.1957	rs482905	G	T	1	166557202	16737	0.2495	0.0596528	0.012717	3.72e-06	-0.00933787	0.105703	0.929606	0.00131293	22.0008
family.FamilyXIII.id.1957	rs6501525	A	G	17	70218627	16269	0.3857	0.0561559	0.0115587	1.24e-06	-0.0317707	0.096622	0.742296	0.00144871	23.6003
family.FamilyXIII.id.1957	rs66753613	G	A	1	39212021	16269	0.2048	0.0651136	0.0144251	8.08e-06	0.0357155	0.114755	0.755623	0.00125083	20.3728
family.FamilyXIII.id.1957	rs6797051	C	T	3	88995218	16737	0.1173	-0.0805984	0.0171364	4.89e-06	0.120048	0.139579	0.389751	0.00131996	22.1188
family.FamilyXIII.id.1957	rs7514702	T	C	1	186914023	16737	0.1769	-0.0663236	0.0141626	3.92e-06	0.0499704	0.119917	0.676893	0.0013086	21.9281
family.Lachnospiraceae.id.1987	rs10402491	C	T	19	13425799	18334	0.1203	0.0661701	0.014851	7.58e-06	0.167773	0.140895	0.233747	0.00108165	19.8503
family.Lachnospiraceae.id.1987	rs11139361	T	C	9	72179847	18333	0.3628	0.0494463	0.0110503	4.26e-06	-0.00225197	0.0950202	0.981092	0.00109096	20.0202
family.Lachnospiraceae.id.1987	rs11841382	G	T	13	38004672	18340	0.0736	-0.0718128	0.017462	9.58e-06	-0.0181851	0.171138	0.915376	0.000921335	16.911
family.Lachnospiraceae.id.1987	rs11979110	T	C	7	130436459	18339	0.4473	-0.0500924	0.0105069	1.82e-06	0.0421061	0.0914263	0.645124	0.00123789	22.7274
family.Lachnospiraceae.id.1987	rs1205443	A	G	20	36876868	17779	0.336	0.0501415	0.0112157	7.29e-06	-0.100348	0.0986908	0.30925	0.00112291	19.9844
family.Lachnospiraceae.id.1987	rs12760724	A	C	1	214031969	18340	0.3439	-0.0484566	0.0107934	7.27e-06	0.180329	0.0940083	0.055082	0.00109777	20.1531
family.Lachnospiraceae.id.1987	rs13005175	A	G	2	232469722	16893	0.0885	0.0993483	0.0218395	8.37e-06	-0.117115	0.190967	0.539696	0.00122348	20.6911
family.Lachnospiraceae.id.1987	rs146660815	T	C	6	46664437	4112	0.0547	-0.215114	0.0476778	6.53e-06	-0.111655	0.228295	0.624784	0.00492614	20.3467
family.Lachnospiraceae.id.1987	rs2159863	A	G	4	10245354	18340	0.1978	-0.0585831	0.0128742	3.7e-06	-0.0987526	0.112614	0.380533	0.00112775	20.7041
family.Lachnospiraceae.id.1987	rs2910921	T	C	5	32348593	6549	0.0447	0.160302	0.035832	8.42e-06	-0.104011	0.222831	0.640665	0.00304674	20.008
family.Lachnospiraceae.id.1987	rs3127230	C	T	10	103392503	18340	0.334	-0.0503537	0.0112201	6.2e-06	0.0906322	0.0975165	0.35268	0.00109697	20.1384
family.Lachnospiraceae.id.1987	rs35524804	T	C	9	100113683	17859	0.2674	-0.0607481	0.0125216	2.45e-06	0.171537	0.107266	0.109782	0.00131619	23.5342
family.Lachnospiraceae.id.1987	rs7359994	T	C	19	29408858	18340	0.332	-0.0503142	0.0112482	5.36e-06	0.041848	0.0954228	0.660985	0.0010898	20.0065
family.Lachnospiraceae.id.1987	rs79086868	T	C	9	133791605	17522	0.1093	0.0776723	0.0164472	3.01e-06	-0.0296306	0.143049	0.835903	0.00127119	22.2996
family.Lachnospiraceae.id.1987	rs959845	C	T	4	186906801	17859	0.4453	-0.0493666	0.0107801	5.17e-06	-0.0123172	0.0978005	0.899778	0.00117287	20.9686
family.Lachnospiraceae.id.1987	rs9929145	G	A	16	76559184	15866	0.0616	-0.125721	0.0245233	2.84e-07	0.0087167	0.192781	0.963935	0.00165376	26.2786
family.Lactobacillaceae.id.1836	rs11674854	C	T	2	28903275	6750	0.4274	-0.0830224	0.0175267	2.6e-06	-0.0295198	0.0962038	0.75896	0.00331316	22.4315
family.Lactobacillaceae.id.1836	rs1530559	G	A	2	135755629	6750	0.5676	0.0772453	0.0176921	9.65e-06	0.000983998	0.0931838	0.991575	0.00281615	19.057
family.Lactobacillaceae.id.1836	rs16861661	G	A	1	18501459	5385	0.0497	-0.193287	0.0379293	2.7e-07	0.231811	0.178715	0.194597	0.00479934	25.9595
family.Lactobacillaceae.id.1836	rs62314653	C	A	4	109896462	6016	0.0626	0.177082	0.0392269	6.59e-06	-0.187365	0.207422	0.366363	0.00337601	20.3721
family.Lactobacillaceae.id.1836	rs74599091	A	G	1	179720669	4951	0.0348	0.191613	0.0425039	7.7e-06	0.291814	0.211844	0.16836	0.00408808	20.315
family.Lactobacillaceae.id.1836	rs768253	T	G	8	69010103	7059	0.3907	-0.0792344	0.0170604	3.61e-06	-0.00738029	0.093753	0.937255	0.00304635	21.5638
family.Lactobacillaceae.id.1836	rs77478751	A	G	3	173151665	3704	0.0537	-0.219178	0.0473566	5.96e-06	-0.201267	0.186774	0.281215	0.00574984	21.409
family.Lactobacillaceae.id.1836	rs921925	A	C	19	6928017	7053	0.2624	0.0999419	0.0201687	5.77e-07	-0.0522816	0.113165	0.644087	0.00346941	24.5479
family.Lactobacillaceae.id.1836	rs9345899	A	G	6	67559323	6602	0.1312	-0.124042	0.0278946	9.45e-06	-0.0387118	0.146548	0.791658	0.00298621	19.768
family.Methanobacteriaceae.id.121	rs10202904	T	G	2	125440268	3695	0.4672	-0.121754	0.0235357	3.01e-07	0.0943515	0.0929128	0.309875	0.00719054	26.747
family.Methanobacteriaceae.id.121	rs10424197	G	A	19	46439321	3698	0.325	-0.111274	0.0247517	9.28e-06	0.0609696	0.0971286	0.530187	0.00543557	20.1997
family.Methanobacteriaceae.id.121	rs4257531	G	A	3	2086167	3162	0.1143	0.164498	0.0364959	7.44e-06	0.0478674	0.141553	0.735243	0.00638397	20.303
family.Methanobacteriaceae.id.121	rs56131665	G	A	5	178160975	3572	0.0934	0.178661	0.039298	6.18e-06	-0.0874532	0.155049	0.572729	0.00575311	20.6574
family.Methanobacteriaceae.id.121	rs62241835	G	T	3	15013348	3383	0.0915	-0.203385	0.0417931	1.63e-06	0.0121151	0.15465	0.937559	0.00695183	23.6687
family.Methanobacteriaceae.id.121	rs6508769	T	C	19	28827760	3319	0.165	0.153519	0.0344519	8.23e-06	0.0172516	0.129522	0.894039	0.00594705	19.8444
family.Methanobacteriaceae.id.121	rs73068003	G	T	7	10773932	3692	0.1223	-0.15814	0.0351803	8.45e-06	0.151201	0.138476	0.274879	0.0054432	20.1953
family.Methanobacteriaceae.id.121	rs73457410	A	G	13	41956181	3498	0.0666	0.21534	0.0436695	1.41e-06	0.41152	0.171512	0.0164238	0.0069034	24.3021
family.Methanobacteriaceae.id.121	rs75208022	C	T	12	21338861	3203	0.0765	-0.227245	0.048763	5.92e-06	-0.12378	0.179096	0.489479	0.00673465	21.7038
family.Methanobacteriaceae.id.121	rs894996	C	A	4	104418307	3582	0.0716	0.216999	0.0449076	1.88e-06	0.0962361	0.171976	0.57576	0.00647634	23.3364
family.Oxalobacteraceae.id.2966	rs111966731	T	C	15	93941937	4387	0.0716	0.204031	0.0445746	4.56e-06	0.101618	0.1912	0.595091	0.00475314	20.9421
family.Oxalobacteraceae.id.2966	rs11246212	T	C	11	610277	5130	0.1252	0.13607	0.0291797	4.51e-06	0.197738	0.137609	0.150731	0.00422097	21.7369
family.Oxalobacteraceae.id.2966	rs12002250	A	C	9	19682558	4726	0.0596	0.196145	0.044523	5.53e-06	-0.180269	0.200154	0.367772	0.0040899	19.4
family.Oxalobacteraceae.id.2966	rs1569853	T	C	6	38550301	4997	0.1382	-0.140043	0.0281704	7.45e-07	-0.160173	0.126691	0.20613	0.00492134	24.7037
family.Oxalobacteraceae.id.2966	rs17138946	G	T	16	5984558	4776	0.0467	-0.189444	0.0430248	8.09e-06	-0.0468023	0.197628	0.812796	0.00404296	19.3794
family.Oxalobacteraceae.id.2966	rs36057338	G	T	4	189935314	4738	0.0755	0.181604	0.0398742	6.26e-06	-0.0240156	0.181055	0.894476	0.00435887	20.734
family.Oxalobacteraceae.id.2966	rs4428215	G	A	3	171947435	5167	0.2604	0.12561	0.0230053	4.88e-08	-0.141518	0.109536	0.196362	0.0057366	29.8005
family.Oxalobacteraceae.id.2966	rs561239	A	G	12	18793583	4989	0.2823	0.105525	0.0236769	7.19e-06	0.153173	0.108986	0.159889	0.00396573	19.8558
family.Oxalobacteraceae.id.2966	rs6000536	C	T	22	37421469	5166	0.2107	-0.118383	0.0241355	7.39e-07	0.173796	0.115505	0.132412	0.00463546	24.049
family.Oxalobacteraceae.id.2966	rs62435498	C	A	7	1794263	4780	0.0646	0.181521	0.0400608	7.46e-06	0.13275	0.188013	0.480145	0.00427687	20.5227
family.Oxalobacteraceae.id.2966	rs736744	C	T	9	87514407	5167	0.4155	0.105642	0.0200648	1.49e-07	-0.179051	0.0937784	0.0562234	0.00533632	27.7099
family.Oxalobacteraceae.id.2966	rs7993559	C	A	13	23443627	4989	0.4622	0.0921059	0.0201114	5.04e-06	-0.0700885	0.0967415	0.468763	0.00418655	20.9661
family.Oxalobacteraceae.id.2966	rs80330081	A	C	4	67427392	4672	0.0656	-0.18756	0.0423688	6.64e-06	0.248385	0.188404	0.187382	0.00417703	19.5885
family.Oxalobacteraceae.id.2966	rs934049	G	A	2	16056779	4951	0.2276	0.109751	0.0238636	4.21e-06	0.0579752	0.110465	0.599701	0.00425406	21.1433
family.Pasteurellaceae.id.3689	rs10965428	C	A	9	22718481	8873	0.0795	-0.119902	0.0258219	4.29e-06	0.00533467	0.168986	0.974816	0.00242411	21.5565
family.Pasteurellaceae.id.3689	rs111582866	G	A	16	48742489	8616	0.1014	-0.113957	0.0256403	7.07e-06	0.0339172	0.150633	0.821852	0.00228738	19.7486
family.Pasteurellaceae.id.3689	rs12050685	A	G	15	73477482	9411	0.3598	-0.0670948	0.015239	9.19e-06	-0.0181902	0.0932022	0.84526	0.00205559	19.3809
family.Pasteurellaceae.id.3689	rs16970009	A	G	17	32862601	4703	0.0437	0.187381	0.0429572	7.32e-06	0.131067	0.217642	0.547032	0.00402952	19.0194
family.Pasteurellaceae.id.3689	rs35510	A	G	12	115491973	8671	0.0785	0.122729	0.0264958	4.02e-06	0.139214	0.156447	0.373546	0.00246831	21.4507
family.Pasteurellaceae.id.3689	rs4822728	T	C	22	26891808	9412	0.4374	0.0685479	0.0149032	4.72e-06	-0.100582	0.0945	0.287167	0.00224269	21.1512
family.Pasteurellaceae.id.3689	rs72756943	G	A	5	26531908	8020	0.0855	0.13988	0.0303029	3.35e-06	-0.146638	0.175759	0.404104	0.00264982	21.3027
family.Pasteurellaceae.id.3689	rs73139353	A	C	3	97972214	4047	0.0646	-0.222573	0.0484634	8.71e-06	0.203544	0.224771	0.36517	0.00518471	21.0815
family.Pasteurellaceae.id.3689	rs76022354	C	T	10	94306385	3692	0.0328	0.24289	0.0500406	1.83e-06	0.0873586	0.228016	0.701627	0.00634087	23.5471
family.Pasteurellaceae.id.3689	rs78909003	T	C	9	105650242	3638	0.0497	-0.241159	0.0498372	2.05e-06	-0.00867968	0.204892	0.96621	0.00639517	23.4025
family.Pasteurellaceae.id.3689	rs9382510	C	T	6	55448491	9410	0.2455	-0.0881865	0.0169965	2.48e-07	-0.0214514	0.108208	0.842855	0.0028527	26.915
family.Pasteurellaceae.id.3689	rs9895850	T	C	17	64535013	4737	0.0497	-0.176406	0.041017	9.08e-06	-0.489543	0.207961	0.018572	0.00388961	18.4892
family.Pasteurellaceae.id.3689	rs9938097	T	C	16	84977389	9402	0.3668	-0.0710386	0.0158024	8.23e-06	-0.0581351	0.099342	0.558412	0.00214481	20.2045
family.Peptococcaceae.id.2024	rs117452796	A	G	9	9423378	3161	0.0676	-0.257982	0.0549569	3.15e-06	0.278317	0.204155	0.1728	0.00692299	22.0222
family.Peptococcaceae.id.2024	rs12144792	C	T	1	27418225	10718	0.3588	0.064399	0.0141246	5.82e-06	-0.0932781	0.0932792	0.317316	0.00193577	20.7839
family.Peptococcaceae.id.2024	rs12634826	T	G	3	182984048	10381	0.2952	-0.0739885	0.0150931	1.01e-06	-0.0627721	0.099657	0.528772	0.00230955	24.0263
family.Peptococcaceae.id.2024	rs12992764	T	G	2	188895743	10444	0.4026	0.0684213	0.0141137	1.46e-06	-0.00104527	0.0962114	0.991332	0.00224521	23.4973
family.Peptococcaceae.id.2024	rs150600492	A	C	10	129175962	9761	0.0626	0.135774	0.0289757	2.31e-06	0.0112491	0.178664	0.949797	0.00224438	21.9521
family.Peptococcaceae.id.2024	rs35703006	G	T	8	28614217	10715	0.2157	0.0812655	0.0164355	4.95e-07	-0.0720418	0.113967	0.527303	0.00227647	24.4435
family.Peptococcaceae.id.2024	rs4990837	A	G	8	3580757	10718	0.174	0.0910387	0.0185869	1.74e-06	-0.150872	0.129382	0.243574	0.00223332	23.9858
family.Peptococcaceae.id.2024	rs75430375	C	T	5	89252884	8375	0.0646	-0.147941	0.0317498	3.41e-06	0.0263754	0.182269	0.884943	0.00258574	21.7065
family.Peptococcaceae.id.2024	rs75898026	A	G	13	113561082	10444	0.1829	-0.0821779	0.0173541	2.02e-06	-0.193014	0.117386	0.100121	0.00214242	22.4192
family.Peptostreptococcaceae.id.2042	rs117020988	C	T	7	46710977	6831	0.0636	0.182411	0.0372126	1.03e-06	-0.178267	0.208997	0.39368	0.0035052	24.0212
family.Peptostreptococcaceae.id.2042	rs12377846	C	A	9	16786784	3736	0.0487	-0.252	0.0511627	7.26e-07	0.134561	0.213554	0.528625	0.00645175	24.2473
family.Peptostreptococcaceae.id.2042	rs12986312	T	G	19	17414138	15970	0.3221	0.0571818	0.0125947	5.77e-06	0.0237981	0.099401	0.810784	0.00128906	20.6103
family.Peptostreptococcaceae.id.2042	rs1467258	G	A	17	38216487	15584	0.167	0.072584	0.0162321	7.9e-06	0.0192663	0.129079	0.881349	0.00128143	19.9929
family.Peptostreptococcaceae.id.2042	rs1520207	C	T	3	151781175	16057	0.4374	0.0525658	0.0112476	3.17e-06	-0.0159009	0.0931301	0.864429	0.00135841	21.839
family.Peptostreptococcaceae.id.2042	rs4692811	C	T	4	171180190	16061	0.2644	0.0642075	0.0126913	4.21e-07	-0.106871	0.103604	0.302291	0.0015911	25.5922
family.Peptostreptococcaceae.id.2042	rs59865771	C	T	16	89246670	16040	0.2813	-0.0573764	0.0127192	7.69e-06	0.0974512	0.106592	0.360589	0.00126704	20.3466
family.Peptostreptococcaceae.id.2042	rs61841503	G	A	10	17019559	15333	0.1372	0.0919658	0.0161331	9.8e-09	-0.0915313	0.122198	0.453831	0.00211481	32.4908
family.Peptostreptococcaceae.id.2042	rs6721459	A	G	2	67852836	16061	0.5606	0.0509823	0.0111975	5.08e-06	-0.101361	0.0917294	0.26916	0.00128903	20.7273
family.Peptostreptococcaceae.id.2042	rs76982728	T	C	7	44312824	11185	0.0388	0.124203	0.0266923	3.24e-06	0.14362	0.200344	0.473456	0.00193203	21.6477
family.Peptostreptococcaceae.id.2042	rs77540684	T	G	10	14650535	13495	0.0517	0.106725	0.0245638	8.14e-06	0.47874	0.201183	0.0173302	0.00139689	18.8747
family.Peptostreptococcaceae.id.2042	rs9573937	A	G	13	77351196	16061	0.1769	-0.0693637	0.0142907	1.71e-06	0.0391748	0.114243	0.731667	0.00146469	23.556
family.Porphyromonadaceae.id.943	rs10762312	G	A	10	71571863	18028	0.2614	-0.052368	0.0118814	8.7e-06	0.200769	0.105302	0.056572	0.00107641	19.4243
family.Porphyromonadaceae.id.943	rs17065783	A	G	3	62035586	18028	0.2237	-0.059133	0.0122235	1.79e-06	-0.164089	0.107237	0.125979	0.00129645	23.4002
family.Porphyromonadaceae.id.943	rs1980561	A	G	14	63386516	18028	0.3857	-0.0485289	0.0109284	8.95e-06	0.106558	0.095342	0.263721	0.00109262	19.717
family.Porphyromonadaceae.id.943	rs35233670	T	C	17	63750903	18024	0.4414	-0.0473576	0.010602	7.91e-06	-0.0558053	0.0924189	0.545957	0.0011058	19.9507
family.Porphyromonadaceae.id.943	rs35961441	A	C	1	240929774	16374	0.0736	0.0915257	0.0207306	8.37e-06	-0.223295	0.167395	0.182224	0.00118903	19.4899
family.Porphyromonadaceae.id.943	rs6953849	A	G	7	69251692	18028	0.1471	0.0718149	0.0150724	2.44e-06	-0.155523	0.130038	0.231704	0.00125768	22.6994
family.Porphyromonadaceae.id.943	rs7330827	T	C	13	23531802	13754	0.0755	-0.103842	0.0237355	8.05e-06	0.186551	0.177775	0.294011	0.00138968	19.1375
family.Porphyromonadaceae.id.943	rs864093	A	C	4	149825977	18027	0.2565	-0.0527939	0.0117499	9.6e-06	-0.0768484	0.101496	0.448957	0.00111863	20.1859
family.Prevotellaceae.id.960	rs12057990	C	T	1	99470269	14867	0.2406	0.0589878	0.0132268	8.97e-06	-0.0364931	0.104685	0.727389	0.00133601	19.8863
family.Prevotellaceae.id.960	rs12118202	T	C	1	210681370	14869	0.1899	-0.0751986	0.0147265	5.54e-07	0.121571	0.112462	0.279701	0.00175056	26.0712
family.Prevotellaceae.id.960	rs13069367	A	C	3	71801830	14860	0.3549	-0.0539768	0.0119687	7.39e-06	0.0787463	0.0965726	0.414838	0.0013668	20.3357
family.Prevotellaceae.id.960	rs148376875	T	G	3	170126707	14289	0.1203	0.084515	0.0179163	2.08e-06	-0.135783	0.142958	0.34221	0.00155486	22.2489
family.Prevotellaceae.id.960	rs2206482	T	G	20	9771109	14808	0.4423	-0.0569105	0.0117486	1.3e-06	-0.0954754	0.0923252	0.30108	0.00158207	23.4612
family.Prevotellaceae.id.960	rs2278540	G	A	3	32408916	14847	0.326	0.0554249	0.0123265	8.44e-06	-0.0559399	0.0970041	0.564159	0.00135989	20.215
family.Prevotellaceae.id.960	rs3758087	T	C	8	23714609	14871	0.2922	0.0564199	0.0124655	8.61e-06	0.148821	0.0969098	0.124621	0.00137565	20.4827
family.Prevotellaceae.id.960	rs3860225	A	G	1	111161677	14871	0.1382	0.083936	0.0167936	5.5e-07	0.0296233	0.13275	0.823418	0.00167703	24.9776
family.Prevotellaceae.id.960	rs4493272	T	C	2	118910912	14867	0.4712	-0.0604992	0.0118027	3.02e-07	-0.126546	0.0945204	0.180629	0.00176419	26.271
family.Prevotellaceae.id.960	rs4685827	T	C	3	4864877	14867	0.2237	-0.0679529	0.0145407	2.77e-06	0.221838	0.11299	0.0496072	0.00146684	21.8366
family.Prevotellaceae.id.960	rs7252711	A	G	19	17460999	14540	0.1272	-0.0740876	0.0161926	5.57e-06	0.113411	0.137701	0.410163	0.0014377	20.9314
family.Prevotellaceae.id.960	rs7975087	C	A	12	21404832	14871	0.2286	-0.0601448	0.0135454	7.59e-06	-0.0573912	0.106926	0.591448	0.00132403	19.713
family.Prevotellaceae.id.960	rs912860	G	A	14	33706908	3479	0.0268	-0.229046	0.0483124	9.3e-07	0.359154	0.293802	0.221543	0.00641915	22.4636
family.Prevotellaceae.id.960	rs9586501	G	A	13	105075823	14868	0.3141	0.0592681	0.0127329	2.59e-06	-0.0224438	0.0993294	0.821238	0.00145513	21.6634
family.Prevotellaceae.id.960	rs9958960	G	A	18	63018983	14061	0.165	-0.0914807	0.0173611	1.06e-07	-0.239062	0.131378	0.0688117	0.00197074	27.7614
family.Rhodospirillaceae.id.2717	rs1035406	G	A	5	119372737	8483	0.0994	-0.11354	0.0250863	5.84e-06	-0.126474	0.144318	0.380839	0.00240896	20.4797
family.Rhodospirillaceae.id.2717	rs11591293	G	T	10	113419797	8500	0.4195	0.0743184	0.0158724	2.67e-06	-0.126334	0.0937589	0.17784	0.00257258	21.9182
family.Rhodospirillaceae.id.2717	rs1549633	A	C	5	27945645	8010	0.1561	0.0999312	0.0218634	4.7e-06	0.0190701	0.129591	0.883008	0.00260138	20.8862
family.Rhodospirillaceae.id.2717	rs1923415	A	G	6	89268715	8501	0.1372	-0.0999238	0.0227326	9.64e-06	0.0962035	0.139048	0.489018	0.00226769	19.3169
family.Rhodospirillaceae.id.2717	rs3754624	C	T	2	225633812	8496	0.162	0.0971389	0.0200064	1.71e-06	-0.0439824	0.117971	0.709281	0.00276714	23.5693
family.Rhodospirillaceae.id.2717	rs4278423	T	C	10	2670553	8501	0.1064	0.107529	0.0235725	3.12e-06	-0.0762912	0.140955	0.58834	0.0024418	20.8037
family.Rhodospirillaceae.id.2717	rs55876211	C	T	3	84471266	8494	0.172	-0.0911851	0.0196395	2.87e-06	0.0852035	0.11868	0.472802	0.00253147	21.5518
family.Rhodospirillaceae.id.2717	rs61933850	G	A	12	73139398	6830	0.0905	0.164808	0.0360647	7.23e-06	0.11368	0.186569	0.542314	0.00304823	20.877
family.Rhodospirillaceae.id.2717	rs6679026	T	C	1	78619512	8497	0.1074	0.111984	0.0251088	9.95e-06	0.0337649	0.150125	0.822048	0.00233549	19.8864
family.Rhodospirillaceae.id.2717	rs7001029	C	T	8	131958403	8044	0.0934	0.117366	0.0261324	5.35e-06	0.0150813	0.160822	0.925287	0.00250129	20.1658
family.Rhodospirillaceae.id.2717	rs72714493	A	G	1	92206218	8497	0.2157	0.0816858	0.0180791	7.35e-06	-0.0357919	0.10607	0.735787	0.00239679	20.4097
family.Rhodospirillaceae.id.2717	rs74354280	C	T	4	134192918	8501	0.1531	-0.0911896	0.0204907	6.67e-06	0.134832	0.121945	0.268863	0.00232432	19.8004
family.Rhodospirillaceae.id.2717	rs76784716	A	G	2	169033340	8498	0.0716	0.136049	0.0285767	1.49e-06	0.0233146	0.182206	0.898183	0.00266008	22.6603
family.Rhodospirillaceae.id.2717	rs9813022	A	G	3	13726736	8498	0.3022	-0.0842444	0.0163583	2.53e-07	-0.0244249	0.100319	0.80764	0.00311125	26.5156
family.Rikenellaceae.id.967	rs10217435	C	T	9	86052655	17679	0.0875	-0.0883756	0.0197506	6.51e-06	-0.0980518	0.186092	0.598263	0.00113124	20.0195
family.Rikenellaceae.id.967	rs10832801	A	C	11	17589129	17199	0.2674	-0.0534763	0.0122666	7.5e-06	-0.0256111	0.105194	0.807645	0.0011038	19.003
family.Rikenellaceae.id.967	rs1939881	G	A	11	95304834	17434	0.0577	-0.105589	0.0206213	5.64e-07	-0.0425641	0.194249	0.826555	0.00150162	26.2157
family.Rikenellaceae.id.967	rs2447496	G	A	8	99188924	17199	0.2833	-0.0549203	0.0121904	6.09e-06	0.0525629	0.109926	0.632532	0.00117872	20.2944
family.Rikenellaceae.id.967	rs2833282	G	A	21	32496710	17680	0.1282	0.0711137	0.0156966	4.31e-06	0.333027	0.140568	0.0178291	0.0011596	20.5232
family.Rikenellaceae.id.967	rs35909684	A	C	8	144441740	17565	0.0775	-0.0850181	0.0191539	7.1e-06	-0.0348	0.161415	0.829304	0.0011204	19.6997
family.Rikenellaceae.id.967	rs36021379	A	G	21	28515912	17199	0.1342	-0.0656005	0.0144903	7.2e-06	-0.0505433	0.126228	0.688853	0.00119026	20.4932
family.Rikenellaceae.id.967	rs4264350	T	C	15	71658642	17668	0.3936	-0.0526393	0.0108555	1.35e-06	0.134551	0.0931083	0.148429	0.0013291	23.5111
family.Rikenellaceae.id.967	rs59663348	G	A	18	4069710	17678	0.1948	0.0570915	0.0125048	6.12e-06	0.0877478	0.114302	0.442675	0.00117774	20.8422
family.Rikenellaceae.id.967	rs62532512	C	A	9	14158854	17672	0.4831	-0.0504257	0.0107399	2.76e-06	-0.066625	0.0938725	0.477866	0.00124587	22.042
family.Rikenellaceae.id.967	rs6744030	C	T	2	174257127	17564	0.1382	0.0696747	0.0157103	9.32e-06	-0.0409388	0.139098	0.768517	0.00111859	19.6667
family.Rikenellaceae.id.967	rs67705352	T	G	1	19790706	17676	0.3738	-0.0549688	0.0110534	6.58e-07	0.0566287	0.0958722	0.554743	0.00139718	24.7282
family.Rikenellaceae.id.967	rs6837275	A	G	4	187842232	17199	0.2535	0.0570355	0.011887	1.45e-06	-0.0304964	0.103624	0.76853	0.00133679	23.0195
family.Rikenellaceae.id.967	rs7242694	C	T	18	10338470	17199	0.1809	-0.0618674	0.0134882	5.81e-06	0.167431	0.118037	0.156056	0.00122174	21.036
family.Rikenellaceae.id.967	rs74474130	T	G	14	90270821	11055	0.0656	0.137747	0.0295688	3.61e-06	-0.147533	0.191427	0.440885	0.00195925	21.6981
family.Rikenellaceae.id.967	rs77885767	C	T	14	21548634	8478	0.0477	-0.156209	0.0336482	2.85e-06	-0.0506616	0.21324	0.812207	0.00253568	21.5471
family.Rikenellaceae.id.967	rs9389714	C	T	6	100244667	17680	0.1789	-0.0636841	0.0143416	8.79e-06	0.120853	0.12761	0.343611	0.00111405	19.7161
family.Rikenellaceae.id.967	rs9578457	G	A	13	22867356	9400	0.0567	-0.141478	0.0315848	3.99e-06	-0.0696608	0.202713	0.731116	0.00212996	20.0601
family.Rikenellaceae.id.967	rs9603208	G	T	13	38044689	17680	0.1034	0.0821173	0.0159596	1.92e-07	-0.0789793	0.148439	0.59468	0.00149519	26.4715
family.Ruminococcaceae.id.2050	rs10093275	C	T	8	69732887	18335	0.2823	0.0534595	0.011677	5.35e-06	0.0150918	0.10037	0.880479	0.00114186	20.9576
family.Ruminococcaceae.id.2050	rs10166469	T	C	2	29829167	18314	0.2763	-0.053336	0.0120209	8.52e-06	-0.0169577	0.106837	0.873886	0.00107378	19.6843
family.Ruminococcaceae.id.2050	rs1158100	A	G	8	4555684	18333	0.3549	-0.0490539	0.0109865	8.61e-06	-0.0664132	0.0952129	0.485476	0.00108624	19.9335
family.Ruminococcaceae.id.2050	rs1612733	T	C	1	107661606	15016	0.0596	0.108708	0.0238006	4.22e-06	0.127611	0.20719	0.537951	0.00138737	20.8589
family.Ruminococcaceae.id.2050	rs17376049	T	C	1	61425267	18333	0.1083	0.0848534	0.0172114	7.3e-07	0.156349	0.145097	0.281235	0.00132403	24.303
family.Ruminococcaceae.id.2050	rs2113833	T	C	2	218216801	4140	0.0417	0.169146	0.0355009	1.14e-06	0.0978706	0.228628	0.668595	0.00545343	22.69
family.Ruminococcaceae.id.2050	rs3009418	C	A	1	147744468	16407	0.0785	0.0927607	0.0210123	8.69e-06	0.012072	0.172183	0.944105	0.00118641	19.4862
family.Ruminococcaceae.id.2050	rs55793120	T	C	12	47384118	12405	0.0507	0.13822	0.0266152	1.44e-07	-0.00114628	0.20994	0.995644	0.00216942	26.9658
family.Ruminococcaceae.id.2050	rs56199908	T	C	9	2801371	5618	0.0537	-0.199327	0.0410444	1.66e-06	0.164046	0.203112	0.419283	0.00418044	23.5759
family.Ruminococcaceae.id.2050	rs76724913	T	G	1	24473669	17516	0.0765	0.0901053	0.0203104	9.6e-06	-0.0582173	0.186849	0.755364	0.00112238	19.6794
family.Streptococcaceae.id.1850	rs10028567	C	T	4	53657577	16549	0.0815	-0.0934027	0.0190343	3.72e-06	-0.167271	0.159472	0.294223	0.00145291	24.0763
family.Streptococcaceae.id.1850	rs11110281	T	C	12	100584014	15316	0.0676	-0.130554	0.0225943	1.4e-08	0.0138262	0.189472	0.941828	0.00217516	33.3831
family.Streptococcaceae.id.1850	rs16950051	A	G	12	120729505	14431	0.0586	0.107008	0.0236973	5.34e-06	-0.0323776	0.189993	0.864684	0.00141098	20.3878
family.Streptococcaceae.id.1850	rs2370083	G	T	14	97526750	16516	0.0885	-0.0842751	0.0184509	4.26e-06	-0.107464	0.151743	0.478822	0.00126156	20.8597
family.Streptococcaceae.id.1850	rs2952251	A	G	8	10143164	16612	0.2525	-0.0639298	0.0126525	3.72e-07	0.0316893	0.104684	0.762108	0.0015345	25.5272
family.Streptococcaceae.id.1850	rs35344081	G	A	16	991253	16624	0.2406	0.0609349	0.0129703	2.64e-06	0.16643	0.108157	0.123857	0.00132592	22.0688
family.Streptococcaceae.id.1850	rs4968759	A	G	17	61298020	16624	0.4264	-0.0544035	0.0111271	8.92e-07	0.0811137	0.0923915	0.379979	0.00143591	23.9021
family.Streptococcaceae.id.1850	rs57646748	G	A	4	37452858	16160	0.0676	-0.088021	0.019876	7.88e-06	0.102495	0.181198	0.571632	0.00121213	19.6093
family.Streptococcaceae.id.1850	rs6806351	T	C	3	132058723	16198	0.2087	-0.0619209	0.0135744	6.94e-06	-0.079908	0.109164	0.464167	0.00128297	20.8056
family.Streptococcaceae.id.1850	rs72739637	A	G	15	41663393	15111	0.1064	0.0927983	0.0192021	1.82e-06	-0.0260001	0.146261	0.858907	0.00154319	23.3521
family.Streptococcaceae.id.1850	rs77968078	G	A	1	240441766	15519	0.0567	-0.0993013	0.0224788	7.93e-06	0.140879	0.191162	0.461146	0.0012559	19.5123
family.Streptococcaceae.id.1850	rs7916711	A	G	10	28588269	15515	0.0646	0.0959639	0.021545	6.33e-06	0.437975	0.197599	0.0266586	0.00127707	19.8365
family.Streptococcaceae.id.1850	rs957755	T	G	7	46778653	16627	0.1909	-0.0642449	0.0142702	7.42e-06	0.0147094	0.11879	0.901452	0.00121751	20.2658
family.Streptococcaceae.id.1850	rs9903102	C	A	17	80576624	16623	0.164	-0.0693015	0.0154096	4.92e-06	-0.0108348	0.131126	0.934147	0.00121524	20.2232
family.Veillonellaceae.id.2172	rs111810795	C	T	14	102897930	15605	0.1074	-0.0867108	0.0180573	1.73e-06	-0.0896095	0.15003	0.550322	0.00147548	23.056
family.Veillonellaceae.id.2172	rs114889439	A	G	13	61597625	3268	0.0527	-0.253809	0.0539169	6.19e-06	-0.353711	0.248167	0.154072	0.00673516	22.1462
family.Veillonellaceae.id.2172	rs11700976	C	A	21	35576123	15971	0.4503	0.0503337	0.0113763	9.25e-06	0.104335	0.0926988	0.260368	0.00122419	19.5731
family.Veillonellaceae.id.2172	rs12186441	G	A	5	132646303	5236	0.0368	0.208096	0.0453999	4.53e-06	-0.124393	0.209687	0.553027	0.00399649	21.0015
family.Veillonellaceae.id.2172	rs12668619	A	G	7	21637810	15971	0.3549	0.055301	0.0117654	2.57e-06	0.0557358	0.0954043	0.559082	0.00138141	22.0902
family.Veillonellaceae.id.2172	rs12741784	C	T	1	50088819	15867	0.336	-0.0621452	0.0119266	1.28e-07	0.115855	0.0946341	0.22086	0.00170822	27.1473
family.Veillonellaceae.id.2172	rs1442060	G	A	4	46366067	15976	0.494	-0.0514024	0.0112125	4.51e-06	-0.148797	0.0939422	0.113212	0.00131379	21.0141
family.Veillonellaceae.id.2172	rs1693340	T	C	18	30208691	15058	0.1262	0.0818934	0.018245	9.25e-06	0.174043	0.143019	0.223633	0.00133617	20.1443
family.Veillonellaceae.id.2172	rs2175069	A	G	4	23317124	15976	0.3857	-0.0526752	0.0114886	4.64e-06	0.00392614	0.0947447	0.966946	0.00131412	21.0194
family.Veillonellaceae.id.2172	rs2561116	T	G	5	38348199	15976	0.1133	-0.083617	0.0187159	7.89e-06	-0.00475167	0.152274	0.975106	0.00124783	19.9578
family.Veillonellaceae.id.2172	rs2585520	G	T	13	78785141	15501	0.0825	-0.0904972	0.0200428	5.27e-06	-0.156503	0.160836	0.330525	0.00131348	20.3844
family.Veillonellaceae.id.2172	rs4263802	G	A	8	138319508	15976	0.3837	0.050942	0.0114921	7.45e-06	-0.101278	0.0933113	0.277752	0.00122843	19.647
family.Veillonellaceae.id.2172	rs4461038	A	G	15	78546996	15973	0.3062	-0.0554965	0.0119467	3.73e-06	0.0538582	0.0953666	0.572244	0.00134915	21.5764
family.Veillonellaceae.id.2172	rs4797169	T	C	18	462180	15974	0.2505	0.0587799	0.0128297	4.49e-06	0.0607205	0.108396	0.575363	0.00131233	20.9881
family.Veillonellaceae.id.2172	rs61264131	A	C	6	139188534	3075	0.0497	0.202367	0.0464388	6.75e-06	-0.322938	0.244376	0.186341	0.0061376	18.9773
family.Veillonellaceae.id.2172	rs6692542	A	G	1	244391618	15976	0.3728	0.0534397	0.0118254	8.68e-06	0.0285417	0.0983475	0.771654	0.00127666	20.4195
family.Veillonellaceae.id.2172	rs6909981	C	T	6	75534152	15976	0.2018	-0.0638697	0.0141765	5.48e-06	-0.102902	0.112331	0.359635	0.00126891	20.2953
family.Veillonellaceae.id.2172	rs79535861	A	C	13	38326692	15061	0.0885	0.100666	0.0207016	1.58e-06	-0.241292	0.158381	0.127636	0.00156757	23.643
family.Veillonellaceae.id.2172	rs9345168	C	A	6	92380922	15976	0.4662	0.0509102	0.0113253	8.49e-06	0.0803493	0.0919408	0.382159	0.00126326	20.2049
family.Verrucomicrobiaceae.id.4036	rs111862613	T	C	12	130309670	11621	0.166	0.0907065	0.0196746	3.73e-06	0.138013	0.125615	0.271902	0.00182569	21.2515
family.Verrucomicrobiaceae.id.4036	rs117107102	A	G	18	49473635	4975	0.0447	0.204683	0.0431573	2.92e-06	-0.445741	0.23243	0.0551433	0.00450094	22.4844
family.Verrucomicrobiaceae.id.4036	rs11729256	T	C	4	95027272	11861	0.2386	0.0749798	0.0150177	6.73e-07	-0.0160662	0.104776	0.878132	0.00209725	24.9235
family.Verrucomicrobiaceae.id.4036	rs12908520	G	A	15	97570657	11863	0.4563	0.0619104	0.0130946	2.15e-06	0.00842955	0.0927175	0.927559	0.00188075	22.3496
family.Verrucomicrobiaceae.id.4036	rs2602429	C	T	16	81063149	11690	0.2217	0.0745516	0.0156195	2.7e-06	0.0964024	0.113028	0.39371	0.001945	22.7775
family.Verrucomicrobiaceae.id.4036	rs4242783	G	A	10	5064327	11690	0.2873	0.0687992	0.0147694	2.75e-06	-0.106609	0.104709	0.308609	0.00185278	21.6955
family.Verrucomicrobiaceae.id.4036	rs4936098	A	G	11	130280667	11858	0.34	0.0648691	0.0135928	1.13e-06	-0.0250098	0.0957118	0.793858	0.00191696	22.7711
family.Verrucomicrobiaceae.id.4036	rs61779207	G	A	1	41074472	11591	0.1779	-0.0758811	0.0167762	6.63e-06	0.0426665	0.119714	0.721539	0.00176195	20.4553
family.Verrucomicrobiaceae.id.4036	rs74542928	T	C	4	100544188	11216	0.0785	0.112124	0.0236422	1.65e-06	-0.08203	0.153026	0.591923	0.00200131	22.4877
family.Verrucomicrobiaceae.id.4036	rs9349825	A	G	6	56341481	11858	0.2793	-0.0704354	0.0147128	2.51e-06	-0.0233648	0.105006	0.823917	0.00192904	22.9149
family.Verrucomicrobiaceae.id.4036	rs941682	G	A	20	31867840	11809	0.3111	-0.0631526	0.0143767	9.58e-06	-0.137293	0.10279	0.181659	0.00163132	19.2925
family.Victivallaceae.id.2255	rs11671100	A	C	19	711637	3331	0.2008	-0.160034	0.0349472	4.08e-06	-0.025079	0.118776	0.832774	0.00625606	20.9575
family.Victivallaceae.id.2255	rs11764871	G	T	7	146808977	3909	0.2505	0.127099	0.025656	7.49e-07	0.0604778	0.100993	0.549285	0.00623912	24.5293
family.Victivallaceae.id.2255	rs2944282	T	C	7	57589803	3555	0.3002	-0.124197	0.0257026	1.57e-06	0.153827	0.100537	0.126003	0.00652505	23.3358
family.Victivallaceae.id.2255	rs34962571	A	C	12	131103256	3237	0.0825	-0.186945	0.0418412	6.25e-06	-0.0238875	0.160606	0.881764	0.00612928	19.9505
family.Victivallaceae.id.2255	rs4396289	C	T	11	9316730	3913	0.16	-0.152918	0.0288525	1.54e-07	0.245299	0.121931	0.0442421	0.00712739	28.0753
family.Victivallaceae.id.2255	rs61702987	T	C	2	31211657	3906	0.175	0.145501	0.0300007	3.08e-06	-0.194426	0.118023	0.0994847	0.00598591	23.5097
family.Victivallaceae.id.2255	rs62570196	C	T	9	111086170	3091	0.0686	-0.246101	0.0483077	2.7e-07	-0.199344	0.172172	0.246936	0.00832655	25.9367
family.Victivallaceae.id.2255	rs6545794	A	G	2	60484909	3916	0.0885	-0.197786	0.0410495	5.97e-07	-0.00886181	0.180097	0.960755	0.00589336	23.2034
family.Victivallaceae.id.2255	rs7077363	G	A	10	95286954	3912	0.164	0.148942	0.0318366	2.83e-06	-0.0656475	0.124166	0.597009	0.00556365	21.8756
family.Victivallaceae.id.2255	rs7314815	G	A	12	102525047	3912	0.503	0.101088	0.0225594	6.4e-06	0.2777	0.0916399	0.0024428	0.00510649	20.0688
family.Victivallaceae.id.2255	rs7627405	C	T	3	9968555	3555	0.167	-0.134158	0.0301427	8.19e-06	-0.269124	0.124559	0.0307252	0.00554134	19.7981
genus.Actinomyces.id.423	rs2715439	C	T	15	99492313	7468	0.4543	0.0746684	0.0164822	6.27e-06	-0.0102835	0.0920747	0.911072	0.00274061	20.5177
genus.Actinomyces.id.423	rs34583783	G	T	6	67207371	7468	0.1024	0.126596	0.0268461	4.49e-06	0.209962	0.146413	0.151562	0.00296881	22.2311
genus.Actinomyces.id.423	rs35011108	A	G	6	133007480	3515	0.0636	0.232634	0.0512044	6.34e-06	-0.13132	0.220731	0.551889	0.00583798	20.6293
genus.Actinomyces.id.423	rs4073240	G	A	6	169224781	7468	0.3827	0.0749687	0.0167368	7.94e-06	-0.026824	0.0943595	0.7762	0.00267944	20.0585
genus.Actinomyces.id.423	rs4146653	G	A	10	4782841	7468	0.1968	0.0985224	0.0214182	4.5e-06	-0.00968787	0.121269	0.936327	0.00282533	21.1537
genus.Actinomyces.id.423	rs71315246	A	G	3	101352439	7468	0.1431	-0.0969809	0.021925	9.83e-06	-0.11708	0.126714	0.355501	0.00261307	19.5603
genus.Actinomyces.id.423	rs7915461	T	C	10	127532121	5282	0.0577	0.18776	0.0401636	5.92e-06	-0.179836	0.191835	0.348526	0.00412048	21.8462
genus.Adlercreutzia.id.812	rs11604400	C	T	11	98386085	8107	0.1153	-0.102524	0.0234834	9.74e-06	0.0592386	0.14506	0.683001	0.00234559	19.0557
genus.Adlercreutzia.id.812	rs13231526	C	A	7	48844151	8051	0.0636	0.143237	0.0311654	4.81e-06	-0.0350669	0.173143	0.839501	0.00261684	21.1182
genus.Adlercreutzia.id.812	rs2717140	C	T	18	75009770	8243	0.1113	-0.119225	0.0251081	2.05e-06	0.00818066	0.149766	0.956439	0.00272795	22.5425
genus.Adlercreutzia.id.812	rs55719207	G	A	3	105355971	8243	0.4175	-0.0699243	0.0158036	9.61e-06	0.148845	0.0923378	0.106971	0.00236934	19.5721
genus.Adlercreutzia.id.812	rs6664405	T	C	1	69444163	8051	0.1441	-0.0953084	0.0210752	5.23e-06	0.0971468	0.13124	0.459166	0.00253378	20.4462
genus.Adlercreutzia.id.812	rs7680684	C	T	4	171281359	8243	0.325	-0.083381	0.0168901	9.77e-07	-0.0464681	0.100392	0.643459	0.00294783	24.3649
genus.Adlercreutzia.id.812	rs9490822	C	T	6	123909083	8243	0.4473	-0.0734512	0.0155789	2.54e-06	0.175144	0.0925421	0.0584131	0.00268949	22.2238
genus.Adlercreutzia.id.812	rs9915817	T	C	17	48864179	8243	0.329	0.0749219	0.016833	8.22e-06	0.115347	0.0993131	0.24546	0.00239754	19.8056
genus.Akkermansia.id.4037	rs111862613	T	C	12	130309670	11620	0.166	0.0911199	0.0196748	3.39e-06	0.138013	0.125615	0.271902	0.00184246	21.4452
genus.Akkermansia.id.4037	rs117107102	A	G	18	49473635	4974	0.0447	0.204406	0.0431629	3.01e-06	-0.445741	0.23243	0.0551433	0.00448856	22.4178
genus.Akkermansia.id.4037	rs11729256	T	C	4	95027272	11860	0.2386	0.0750473	0.0150184	6.58e-07	-0.0160662	0.104776	0.878132	0.00210099	24.966
genus.Akkermansia.id.4037	rs12908520	G	A	15	97570657	11862	0.4563	0.061772	0.0130954	2.26e-06	0.00842955	0.0927175	0.927559	0.0018723	22.2471
genus.Akkermansia.id.4037	rs2602429	C	T	16	81063149	11689	0.2217	0.0745352	0.0156201	2.72e-06	0.0964024	0.113028	0.39371	0.00194416	22.7656
genus.Akkermansia.id.4037	rs4242783	G	A	10	5064327	11689	0.2873	0.0685454	0.0147701	3e-06	-0.106609	0.104709	0.308609	0.00183914	21.5336
genus.Akkermansia.id.4037	rs4936098	A	G	11	130280667	11857	0.34	0.0649225	0.0135934	1.1e-06	-0.0250098	0.0957118	0.793858	0.00192011	22.8067
genus.Akkermansia.id.4037	rs61779207	G	A	1	41074472	11590	0.1779	-0.0760539	0.0167769	6.32e-06	0.0426665	0.119714	0.721539	0.00176997	20.5468
genus.Akkermansia.id.4037	rs74542928	T	C	4	100544188	11215	0.0785	0.112623	0.0236434	1.48e-06	-0.08203	0.153026	0.591923	0.00201908	22.6858
genus.Akkermansia.id.4037	rs9349825	A	G	6	56341481	11857	0.2793	-0.0703407	0.0147133	2.6e-06	-0.0233648	0.105006	0.823917	0.0019239	22.8518
genus.Akkermansia.id.4037	rs941682	G	A	20	31867840	11808	0.3111	-0.0632957	0.0143777	9.17e-06	-0.137293	0.10279	0.181659	0.00163864	19.3775
genus.Alistipes.id.968	rs1107244	G	A	13	38057357	17571	0.0785	0.0758558	0.0171182	3.59e-06	-0.0863059	0.162724	0.595847	0.00111629	19.6341
genus.Alistipes.id.968	rs11769002	G	A	7	62443498	17571	0.4006	-0.0528793	0.0109389	1.45e-06	-0.0491801	0.0937103	0.599715	0.00132817	23.3657
genus.Alistipes.id.968	rs11958296	A	G	5	177755179	16214	0.0706	-0.0981222	0.0218272	9.3e-06	-0.181752	0.176974	0.304421	0.00124482	20.2062
genus.Alistipes.id.968	rs12990744	C	T	2	178000949	16694	0.1233	-0.0776618	0.0172986	8.21e-06	0.114893	0.148886	0.4403	0.0012059	20.1531
genus.Alistipes.id.968	rs1689282	A	C	9	14080129	17090	0.34	-0.0520061	0.0113942	5.28e-06	-0.0541118	0.0978475	0.580249	0.00121751	20.8301
genus.Alistipes.id.968	rs2290844	C	T	10	127787142	17571	0.1133	0.0813969	0.0191632	9.1e-06	0.0223029	0.172613	0.897193	0.00102574	18.0398
genus.Alistipes.id.968	rs2450745	A	C	8	144428720	17571	0.0825	-0.080524	0.0184702	7.12e-06	-0.00282223	0.15994	0.985922	0.00108054	19.0046
genus.Alistipes.id.968	rs2875322	T	C	11	130887552	17459	0.2068	-0.0580945	0.0131432	8.78e-06	-0.110038	0.113783	0.333502	0.00111779	19.5351
genus.Alistipes.id.968	rs34417064	A	G	17	52776479	17570	0.5119	-0.048202	0.0106868	7.01e-06	0.167419	0.0917231	0.0679614	0.00115653	20.3414
genus.Alistipes.id.968	rs4810359	A	G	20	41191335	17380	0.1471	-0.0652428	0.0146155	7.5e-06	0.200244	0.126517	0.113479	0.00114522	19.9244
genus.Alistipes.id.968	rs62576416	T	C	9	112120264	17564	0.3976	0.0492647	0.0109733	7.5e-06	0.11817	0.0946361	0.211782	0.00114624	20.1534
genus.Alistipes.id.968	rs67705352	T	G	1	19790706	17567	0.3738	-0.0532404	0.0110864	1.65e-06	0.0566287	0.0958722	0.554743	0.00131109	23.0596
genus.Alistipes.id.968	rs7129639	C	A	11	17511427	17571	0.4016	-0.0524955	0.0109584	1.78e-06	0.114295	0.0947009	0.227469	0.00130433	22.9458
genus.Alistipes.id.968	rs8130320	A	G	21	40580258	17571	0.4821	-0.049002	0.010717	4.84e-06	-0.0703974	0.0920795	0.444552	0.00118841	20.904
genus.Allisonella.id.2174	rs1901739	T	G	5	114286707	3212	0.495	0.115769	0.0248626	3.59e-06	-0.0126131	0.0927398	0.891818	0.00670486	21.6679
genus.Allisonella.id.2174	rs35110698	T	C	12	28018998	3212	0.1491	-0.146322	0.0320852	5.72e-06	-0.0198562	0.124232	0.873014	0.00643326	20.7845
genus.Allisonella.id.2174	rs35778461	C	T	9	100150556	3212	0.1918	0.146679	0.0297186	1.21e-06	-0.159485	0.115748	0.168243	0.007527	24.3449
genus.Allisonella.id.2174	rs594561	C	T	11	88632972	3212	0.4414	0.112231	0.0251681	9.41e-06	0.0741179	0.0919208	0.420056	0.00615272	19.8725
genus.Allisonella.id.2174	rs602075	A	G	9	79110160	3212	0.2306	0.168974	0.0296976	3.57e-08	0.0228838	0.105041	0.827541	0.00997858	32.3541
genus.Allisonella.id.2174	rs6742198	G	A	2	33607071	3182	0.1958	0.149152	0.0316484	3.35e-06	-0.274799	0.113002	0.0150241	0.00693158	22.1963
genus.Allisonella.id.2174	rs76904847	G	A	7	137968010	3182	0.1899	0.148523	0.0334857	6.09e-06	0.0333228	0.123227	0.786838	0.00614462	19.6607
genus.Allisonella.id.2174	rs7898615	T	G	10	122413451	3212	0.1153	0.167966	0.0373586	8.87e-06	-0.0402419	0.138005	0.770595	0.00625407	20.2019
genus.Alloprevotella.id.961	rs12675596	G	T	8	69994816	3008	0.2445	0.145669	0.0290678	9.64e-07	-0.141306	0.106617	0.185051	0.00827981	25.0969
genus.Alloprevotella.id.961	rs2154444	T	G	21	36053643	3009	0.2227	0.138234	0.0308961	8.37e-06	-0.0379421	0.115687	0.742933	0.00660881	20.0049
genus.Alloprevotella.id.961	rs34619204	G	A	21	40993008	3003	0.1998	-0.156037	0.0344392	8.84e-06	0.147188	0.116345	0.205834	0.00678943	20.5144
genus.Alloprevotella.id.961	rs4364940	A	G	1	234126516	3008	0.2793	0.126418	0.0282207	8.58e-06	-0.0939996	0.103662	0.364516	0.00662695	20.0535
genus.Alloprevotella.id.961	rs4680035	A	G	3	152805600	3007	0.5457	-0.119599	0.0259446	4.99e-06	-0.0582121	0.0923614	0.528522	0.00701735	21.2361
genus.Alloprevotella.id.961	rs58212166	A	G	4	189076705	3005	0.1332	-0.161506	0.0359102	7.94e-06	-0.115403	0.133828	0.388507	0.00668624	20.2139
genus.Anaerofilum.id.2053	rs10794359	T	C	11	1051715	4994	0.4871	-0.0953524	0.02006	2.23e-06	0.122035	0.0956689	0.202097	0.00450395	22.5854
genus.Anaerofilum.id.2053	rs1563175	A	C	2	3838940	5051	0.4443	0.0923834	0.0202157	5.54e-06	-0.0523834	0.0932796	0.574406	0.00411757	20.8755
genus.Anaerofilum.id.2053	rs17012738	T	G	2	76698142	5051	0.4076	0.0903417	0.0200239	7.24e-06	-0.092812	0.0923611	0.314954	0.00401378	20.3472
genus.Anaerofilum.id.2053	rs17096874	C	T	14	30991358	5051	0.1809	-0.126337	0.0268919	2.86e-06	0.0625035	0.123625	0.613145	0.00435058	22.062
genus.Anaerofilum.id.2053	rs4244069	G	A	12	67167461	5030	0.1133	-0.146775	0.0326594	9.81e-06	-0.0717148	0.149008	0.630316	0.00399923	20.1888
genus.Anaerofilum.id.2053	rs4506496	G	A	1	247145690	4935	0.337	0.10309	0.0212861	1.49e-06	0.0284071	0.0976688	0.771165	0.00473034	23.4457
genus.Anaerofilum.id.2053	rs712981	A	C	3	129686434	5051	0.4185	0.10076	0.0202902	6.83e-07	-0.0610024	0.0939389	0.51609	0.00485854	24.6505
genus.Anaerofilum.id.2053	rs79598899	C	T	2	191139151	4709	0.0825	0.182586	0.0357284	3.75e-07	-0.150421	0.172701	0.383758	0.00551538	26.1049
genus.Anaerofilum.id.2053	rs816292	T	C	12	117811409	5017	0.2425	-0.113003	0.02204	2.64e-07	0.0168883	0.104477	0.871584	0.00521241	26.2772
genus.Anaerofilum.id.2053	rs9299345	T	C	9	104339812	5051	0.1173	-0.1364	0.0302372	8.04e-06	0.135574	0.136897	0.32201	0.00401255	20.341
genus.Anaerostipes.id.1991	rs10502061	A	G	11	105615253	16825	0.0944	0.0835752	0.0192017	7.94e-06	-0.0729096	0.168006	0.664311	0.00112469	18.942
genus.Anaerostipes.id.1991	rs2396460	T	C	2	228018671	16912	0.4394	-0.0512653	0.0109555	2.91e-06	-0.100986	0.0940639	0.283004	0.00129307	21.8941
genus.Anaerostipes.id.1991	rs2804244	A	G	10	117383184	16926	0.4553	-0.053089	0.0110983	2.04e-06	0.116789	0.0918277	0.203436	0.00135007	22.8795
genus.Anaerostipes.id.1991	rs3900776	G	A	9	13525082	14694	0.0706	-0.110013	0.0236302	2.75e-06	0.0797318	0.179087	0.656166	0.00147291	21.6719
genus.Anaerostipes.id.1991	rs62157625	T	C	2	142774333	15215	0.1133	0.088573	0.0185548	1.45e-06	-0.0718631	0.147254	0.625536	0.00149544	22.7842
genus.Anaerostipes.id.1991	rs62215703	G	A	21	25873624	15550	0.2197	0.0644965	0.0136702	1.98e-06	0.194516	0.113589	0.0868139	0.00142946	22.2571
genus.Anaerostipes.id.1991	rs6474958	A	G	9	1582701	16918	0.4026	-0.0500065	0.0112001	6.74e-06	-0.0301136	0.0932127	0.746647	0.00117693	19.9324
genus.Anaerostipes.id.1991	rs6726833	C	A	2	39351569	16924	0.0944	-0.0877497	0.0189408	3.32e-06	-0.175922	0.176733	0.319535	0.0012666	21.4606
genus.Anaerostipes.id.1991	rs6854026	T	C	4	169690814	16921	0.5119	-0.0508482	0.0109075	3.2e-06	0.0701892	0.0921212	0.446106	0.00128267	21.7294
genus.Anaerostipes.id.1991	rs7193624	C	T	16	77574020	16926	0.1491	0.0750642	0.0150723	5.35e-07	0.100728	0.128433	0.43287	0.00146324	24.8001
genus.Anaerostipes.id.1991	rs78735375	A	C	19	1497547	10360	0.0527	-0.137429	0.0305304	5.33e-06	0.0338323	0.201293	0.866524	0.001952	20.2584
genus.Anaerotruncus.id.2054	rs10150232	A	G	14	30418008	16117	0.2535	0.0567088	0.0124877	6.68e-06	-0.0425879	0.101221	0.673944	0.0012779	20.6197
genus.Anaerotruncus.id.2054	rs11018566	A	G	11	89040226	6278	0.0517	-0.156465	0.0366032	6.14e-06	-0.433356	0.225484	0.054619	0.00290211	18.2666
genus.Anaerotruncus.id.2054	rs115414803	A	C	4	88163243	9273	0.0586	-0.144356	0.0317524	6.83e-06	-0.170918	0.221299	0.439914	0.00222397	20.6644
genus.Anaerotruncus.id.2054	rs1272208	G	T	9	78630894	16117	0.2803	-0.0611743	0.0129831	4.28e-06	-0.182184	0.109253	0.0954048	0.00137563	22.1988
genus.Anaerotruncus.id.2054	rs1431492	C	T	3	150855371	16560	0.1829	-0.0654996	0.0146188	7.36e-06	0.115554	0.121884	0.343096	0.00121079	20.0725
genus.Anaerotruncus.id.2054	rs17734739	T	C	2	211663702	15927	0.1899	0.0660052	0.014908	7.43e-06	-0.0293864	0.119292	0.805419	0.00122927	19.6002
genus.Anaerotruncus.id.2054	rs4669806	G	T	2	12200752	16566	0.2495	0.0576389	0.0122994	2.42e-06	0.0964323	0.102787	0.348153	0.00132395	21.9589
genus.Anaerotruncus.id.2054	rs6494922	A	G	15	33459867	16067	0.0726	0.0903106	0.0202257	6.62e-06	-0.0995581	0.170549	0.559387	0.00123937	19.9351
genus.Anaerotruncus.id.2054	rs6563550	T	C	13	38058413	16566	0.0785	0.0877135	0.0176745	2.35e-07	-0.0867359	0.16267	0.593894	0.00148449	24.6256
genus.Anaerotruncus.id.2054	rs7155595	C	A	14	77502546	16553	0.3091	0.0539336	0.0118903	7.55e-06	-0.0392491	0.0985219	0.690351	0.00124142	20.5722
genus.Anaerotruncus.id.2054	rs8005030	C	T	14	30607199	16548	0.3022	0.0554447	0.0117854	2.28e-06	-0.0700824	0.0987282	0.477796	0.00133568	22.1297
genus.Anaerotruncus.id.2054	rs9347879	T	C	6	165015261	16566	0.4602	0.050618	0.011049	4.22e-06	-0.202781	0.0918972	0.0273419	0.00126531	20.9851
genus.Bacteroides.id.918	rs11585893	A	G	1	10644351	17821	0.1481	-0.0740746	0.0147633	1.8e-06	-0.0378186	0.135707	0.780491	0.00141067	25.1722
genus.Bacteroides.id.918	rs1340391	T	C	1	102960989	18302	0.1918	-0.0592004	0.0132244	6.73e-06	-0.0618655	0.115181	0.591188	0.00109376	20.0377
genus.Bacteroides.id.918	rs17619981	T	G	19	24342250	15801	0.0656	0.0880978	0.0187002	2.69e-06	0.165276	0.15231	0.277866	0.00140263	22.1913
genus.Bacteroides.id.918	rs2023437	T	C	14	22045949	17484	0.1243	-0.0782324	0.0167634	5.02e-06	-0.0991437	0.145253	0.494887	0.00124414	21.7771
genus.Bacteroides.id.918	rs66474973	G	T	20	58605432	17405	0.1153	0.0812515	0.0164479	6.81e-07	0.125791	0.141876	0.375279	0.0014001	24.4001
genus.Bacteroides.id.918	rs66710942	C	T	3	77215327	17821	0.4155	0.0488038	0.0107412	5.86e-06	0.0932262	0.0939443	0.321024	0.00115709	20.642
genus.Bacteroides.id.918	rs6795673	C	T	3	10593224	18301	0.4115	0.0538565	0.0105251	3.38e-07	0.0442789	0.0925161	0.632218	0.00142865	26.1803
genus.Bacteroides.id.918	rs9507307	C	T	13	24910476	18184	0.1899	0.0604456	0.0129128	2.13e-06	0.0422771	0.116236	0.716068	0.00120359	21.91
genus.Barnesiella.id.944	rs11155559	T	C	6	148601905	13383	0.0954	0.0956023	0.0212961	8.92e-06	0.217872	0.16191	0.178419	0.00150359	20.1499
genus.Barnesiella.id.944	rs113258194	A	G	2	180020849	13945	0.1024	0.098992	0.0214121	7.31e-06	0.0459935	0.170475	0.787317	0.00153038	21.3708
genus.Barnesiella.id.944	rs12909713	C	T	15	87145913	14205	0.4692	-0.0550716	0.0120039	4.95e-06	0.127866	0.0923765	0.166302	0.00147954	21.045
genus.Barnesiella.id.944	rs199035	G	A	6	23435415	13945	0.5089	0.0559495	0.0119716	3e-06	0.102604	0.092323	0.266412	0.00156384	21.8388
genus.Barnesiella.id.944	rs2276875	A	G	4	5730954	13893	0.2545	-0.0697176	0.0139537	4.65e-07	-0.0263937	0.107666	0.806345	0.00179362	24.9599
genus.Barnesiella.id.944	rs2428166	G	A	6	110831148	8091	0.0487	-0.165859	0.0337309	8.51e-07	-0.228854	0.2032	0.26006	0.00297936	24.172
genus.Barnesiella.id.944	rs35177866	A	G	3	181589155	13394	0.1243	0.0917125	0.0190133	2.95e-06	-0.112864	0.151705	0.456894	0.00173411	23.2635
genus.Barnesiella.id.944	rs60316894	C	T	12	54872438	12717	0.0596	-0.121478	0.025184	1.19e-06	-0.0907048	0.196578	0.644498	0.00182629	23.2637
genus.Barnesiella.id.944	rs62251337	A	G	3	44327429	13945	0.1581	-0.0690763	0.0149374	4.24e-06	0.0768568	0.109981	0.484667	0.00153117	21.3818
genus.Barnesiella.id.944	rs72684847	T	C	4	102616869	12984	0.0656	-0.114369	0.0253873	6.76e-06	0.229112	0.196563	0.24378	0.00156062	20.2917
genus.Barnesiella.id.944	rs76181748	C	T	8	105458416	14201	0.1441	-0.0778559	0.017164	6.78e-06	-0.124148	0.133558	0.352605	0.00144677	20.5724
genus.Barnesiella.id.944	rs77455852	T	G	5	54107036	13394	0.1213	-0.0891491	0.0195601	3.16e-06	-0.154121	0.139211	0.268251	0.0015485	20.7696
genus.Barnesiella.id.944	rs79795328	A	G	4	114546595	13657	0.1252	-0.0818645	0.0176441	4.23e-06	-0.0665271	0.134388	0.620572	0.00157382	21.5243
genus.Bifidobacterium.id.436	rs12022129	G	A	1	207003374	14776	0.2207	0.0619356	0.0138937	8e-06	0.354875	0.114779	0.00198938	0.00134308	19.8693
genus.Bifidobacterium.id.436	rs182549	C	T	2	136616754	14778	0.4911	0.119703	0.0127294	1.28e-20	-0.0070219	0.106346	0.947355	0.0059483	88.418
genus.Bifidobacterium.id.436	rs2491158	G	A	10	126089703	14021	0.1819	0.0712624	0.015983	8.05e-06	-0.216894	0.118324	0.0667942	0.00141583	19.8766
genus.Bifidobacterium.id.436	rs2686790	T	C	7	48090746	14778	0.1153	0.070741	0.0157926	7.5e-06	0.068108	0.13041	0.601489	0.00135591	20.0621
genus.Bifidobacterium.id.436	rs540489	T	G	17	72897722	14561	0.2336	-0.0637641	0.0138746	5.19e-06	-0.0966188	0.109513	0.377635	0.00144841	21.118
genus.Bifidobacterium.id.436	rs55888705	A	G	4	1517826	14777	0.3867	0.0546319	0.0121139	6.67e-06	-0.109489	0.095231	0.250258	0.0013745	20.3362
genus.Bifidobacterium.id.436	rs56108664	T	C	5	537890	13916	0.1849	0.0729971	0.0157926	2.44e-06	0.112678	0.115222	0.328116	0.00153294	21.362
genus.Bifidobacterium.id.436	rs5746486	T	C	22	18354272	14778	0.3539	-0.0536216	0.0120801	9e-06	-0.114624	0.0956561	0.230802	0.00133152	19.7008
genus.Bifidobacterium.id.436	rs62181700	G	A	2	189805784	14774	0.2813	-0.0624643	0.0131205	2.17e-06	-0.0207855	0.102905	0.839927	0.00153179	22.6622
genus.Bifidobacterium.id.436	rs73797465	T	G	5	142793467	14666	0.0865	-0.0953566	0.0209236	4.38e-06	-0.164799	0.194668	0.397238	0.00141417	20.7667
genus.Bifidobacterium.id.436	rs75344046	C	T	21	31861790	3856	0.0497	0.232354	0.0505979	4.86e-06	0.199933	0.232381	0.389587	0.00543914	21.0771
genus.Bifidobacterium.id.436	rs857444	C	T	6	14617591	14777	0.3608	0.0558234	0.0121219	3.57e-06	-0.00168981	0.0965426	0.986035	0.00143311	21.2047
genus.Bilophila.id.3170	rs11069458	T	C	13	102402685	12856	0.1899	-0.0680947	0.015503	7.72e-06	0.00902483	0.123865	0.941917	0.00149843	19.2898
genus.Bilophila.id.3170	rs1241171	G	A	1	103299921	12856	0.2157	-0.0692654	0.0150148	4.24e-06	-0.241174	0.112962	0.0327607	0.0016526	21.2777
genus.Bilophila.id.3170	rs1571225	C	T	9	4940871	12854	0.1491	0.0826826	0.0170621	1.12e-06	0.0520907	0.132482	0.694178	0.0018236	23.4797
genus.Bilophila.id.3170	rs1969927	G	A	12	100786847	12777	0.3797	0.0564589	0.0126935	9.07e-06	-0.10747	0.0932689	0.249214	0.00154597	19.7804
genus.Bilophila.id.3170	rs3827020	C	T	20	61980991	12628	0.1899	0.0766479	0.0160642	1.79e-06	-0.197255	0.125548	0.116147	0.00179955	22.7621
genus.Bilophila.id.3170	rs4798126	G	A	18	3765773	12777	0.1501	0.073288	0.016799	7.15e-06	0.0305231	0.130081	0.814483	0.00148739	19.0297
genus.Bilophila.id.3170	rs542415	T	C	15	50011554	12777	0.34	-0.0613623	0.0133436	4.71e-06	-0.2087	0.0978241	0.0328898	0.00165238	21.1441
genus.Bilophila.id.3170	rs60178956	G	A	8	90878338	12777	0.2346	-0.0624818	0.0141485	8.06e-06	-0.097966	0.106039	0.355555	0.00152403	19.4993
genus.Bilophila.id.3170	rs6793291	C	A	3	194419531	11051	0.0924	0.112729	0.0241633	3.11e-06	0.0656198	0.158798	0.679439	0.00196564	21.7611
genus.Bilophila.id.3170	rs72676854	T	C	8	109990939	11616	0.0656	0.123209	0.026882	5.62e-06	-0.314264	0.193847	0.104976	0.00180517	21.0031
genus.Bilophila.id.3170	rs7802841	C	A	7	138583840	12856	0.3509	0.0670097	0.0137701	1.77e-06	0.0961297	0.0989752	0.331423	0.00183865	23.6775
genus.Bilophila.id.3170	rs9899990	A	G	17	9121579	12088	0.0656	-0.102702	0.0233878	9.07e-06	-0.141829	0.170863	0.406497	0.0015927	19.2801
genus.Blautia.id.1992	rs11149971	C	T	16	77238810	16255	0.0537	0.117605	0.02339	1.04e-06	0.620905	0.205211	0.00248072	0.00155285	25.2777
genus.Blautia.id.1992	rs113271346	C	T	14	78062644	17465	0.1183	0.0782682	0.0172116	6.85e-06	0.0534732	0.151107	0.723432	0.00118262	20.6765
genus.Blautia.id.1992	rs117001700	T	C	7	68396262	4965	0.0437	0.196414	0.0441122	8.84e-06	0.323528	0.204696	0.113987	0.00397721	19.8177
genus.Blautia.id.1992	rs12453000	C	T	17	16895873	17815	0.2197	0.0625335	0.0129987	1.26e-06	-0.042686	0.112683	0.704825	0.0012974	23.1406
genus.Blautia.id.1992	rs16892041	T	C	6	9298640	18276	0.171	-0.0622605	0.0141804	8.82e-06	-0.189916	0.127556	0.136519	0.00105368	19.2753
genus.Blautia.id.1992	rs2788271	T	G	1	219117743	18276	0.165	-0.0575596	0.0133492	7.16e-06	0.0656779	0.122119	0.590701	0.00101626	18.59
genus.Blautia.id.1992	rs3005511	A	G	6	74605806	18276	0.336	0.0501085	0.0110768	6.19e-06	-0.11881	0.0968946	0.220133	0.00111848	20.4621
genus.Blautia.id.1992	rs4926264	T	C	19	13420917	18276	0.0785	0.0826207	0.0178239	5.1e-06	0.0913249	0.180212	0.612321	0.0011743	21.4844
genus.Blautia.id.1992	rs67794373	C	T	7	124210039	18158	0.2137	0.0601709	0.0123443	1e-06	-0.0552144	0.10991	0.615416	0.00130679	23.7571
genus.Blautia.id.1992	rs682885	A	G	11	87805911	18274	0.4165	-0.0493376	0.0107359	4.49e-06	0.00169793	0.0934966	0.985511	0.00115437	21.117
genus.Blautia.id.1992	rs72973581	A	G	19	1043103	12764	0.0547	0.125169	0.0265408	1.74e-06	-0.314391	0.198046	0.112407	0.0017395	22.2381
genus.Butyricicoccus.id.2055	rs10084203	A	G	2	191304149	17135	0.2416	0.0549699	0.0123563	8.59e-06	-0.278719	0.106007	0.00855745	0.00115369	19.789
genus.Butyricicoccus.id.2055	rs12034718	A	G	1	67379595	16237	0.165	0.0701199	0.0158214	9.58e-06	0.112524	0.12941	0.384566	0.00120827	19.64
genus.Butyricicoccus.id.2055	rs12585793	T	C	13	27018240	3135	0.0527	-0.262206	0.0564729	5.79e-06	0.403648	0.227443	0.0759441	0.00682955	21.5441
genus.Butyricicoccus.id.2055	rs2017189	G	T	4	7460153	17133	0.4215	-0.0506956	0.011024	3.87e-06	-0.0432945	0.0927234	0.640556	0.0012328	21.1451
genus.Butyricicoccus.id.2055	rs4962426	G	T	10	126908208	16889	0.1978	0.0614216	0.0135979	7.38e-06	-0.0530922	0.110832	0.631915	0.00120662	20.4007
genus.Butyricicoccus.id.2055	rs56221232	T	C	2	153453410	17133	0.1083	0.0828027	0.0167401	7.62e-07	-0.0560499	0.142764	0.694612	0.00142601	24.4638
genus.Butyricicoccus.id.2055	rs62478070	T	G	7	157688150	4007	0.0437	0.224039	0.0494959	5.94e-06	-0.143175	0.20924	0.493812	0.00508716	20.4782
genus.Butyricicoccus.id.2055	rs7322368	T	C	13	100213990	17134	0.0845	0.0815733	0.0183167	5.52e-06	-0.0227011	0.156726	0.884832	0.00115623	19.8314
genus.Butyricimonas.id.945	rs11228830	A	G	11	56664962	8974	0.0706	0.135265	0.0298411	6.55e-06	-0.0105525	0.181343	0.953597	0.00228434	20.542
genus.Butyricimonas.id.945	rs113054641	G	A	21	16550389	9949	0.0845	-0.144881	0.0274574	1.74e-07	-0.0406731	0.182569	0.823706	0.00279069	27.8367
genus.Butyricimonas.id.945	rs12304031	G	A	12	129438771	10658	0.1292	-0.086278	0.0196846	6.7e-06	0.0690057	0.140104	0.622344	0.00179924	19.2072
genus.Butyricimonas.id.945	rs12458763	A	C	18	34091618	10383	0.0716	0.122037	0.0269587	6.37e-06	0.0786985	0.172823	0.648843	0.00196972	20.488
genus.Butyricimonas.id.945	rs1862649	G	A	16	22172866	10123	0.0915	0.113124	0.0248176	4.76e-06	0.164912	0.161869	0.3083	0.00204828	20.7732
genus.Butyricimonas.id.945	rs2114713	G	T	15	80528373	10734	0.4513	0.062721	0.0138998	6.88e-06	0.0896871	0.0932478	0.336143	0.00189333	20.3577
genus.Butyricimonas.id.945	rs62130338	G	A	19	49162501	10557	0.2624	-0.0732608	0.0158324	3.9e-06	-0.0482134	0.112314	0.667724	0.00202409	21.4076
genus.Butyricimonas.id.945	rs62390301	T	C	5	159867647	10634	0.1829	-0.0872983	0.0174893	7.42e-07	-0.181529	0.115093	0.114739	0.00233752	24.9107
genus.Butyricimonas.id.945	rs7083431	A	C	10	72711156	10737	0.3549	0.0703539	0.0144439	8.85e-07	0.0875777	0.096532	0.364279	0.0022048	23.7208
genus.Butyricimonas.id.945	rs71428626	G	T	2	83093264	9776	0.0726	-0.133188	0.0289905	4.8e-06	0.136622	0.18475	0.459603	0.00215438	21.1024
genus.Butyricimonas.id.945	rs72814525	A	G	10	72443070	10736	0.3231	0.0664154	0.0149766	8.25e-06	0.0755951	0.0991666	0.445879	0.0018284	19.662
genus.Butyricimonas.id.945	rs78453362	A	G	3	78740009	8207	0.0577	-0.14948	0.0327073	4.06e-06	-0.079383	0.212165	0.708288	0.00253858	20.882
genus.Butyricimonas.id.945	rs9657374	C	T	8	4834406	10737	0.3022	0.0680719	0.0148172	4.5e-06	0.209156	0.10017	0.0367982	0.00196185	21.1018
genus.Butyrivibrio.id.1993	rs1007475	G	T	6	148403405	3482	0.2942	0.118065	0.0261271	7.92e-06	-0.0732581	0.0994504	0.461348	0.00583036	20.4086
genus.Butyrivibrio.id.1993	rs11761679	T	C	7	150596929	3482	0.1561	0.154775	0.0321539	2.2e-06	0.0418685	0.12301	0.733581	0.00661038	23.1572
genus.Butyrivibrio.id.1993	rs142855850	A	G	10	22587900	3234	0.1014	0.205013	0.0457138	6.86e-06	0.137958	0.156453	0.377894	0.00618069	20.1002
genus.Butyrivibrio.id.1993	rs16934069	T	C	9	119693164	3482	0.1988	-0.133784	0.0299444	8.86e-06	0.0166368	0.117237	0.887153	0.00569991	19.9494
genus.Butyrivibrio.id.1993	rs16941336	C	T	17	20575697	3482	0.2644	0.127488	0.0267936	1.53e-06	-0.00441653	0.104308	0.966227	0.00645996	22.6268
genus.Butyrivibrio.id.1993	rs17163238	G	A	5	128976021	3482	0.1998	0.140987	0.0309117	5.51e-06	0.0377562	0.113575	0.739561	0.00593876	20.7904
genus.Butyrivibrio.id.1993	rs4537857	T	C	13	27292666	3482	0.2922	-0.12459	0.0260992	1.8e-06	-0.0327302	0.10048	0.744623	0.00650203	22.7752
genus.Butyrivibrio.id.1993	rs486484	A	G	20	811507	3456	0.4712	-0.108349	0.0240008	6.61e-06	-0.0311947	0.091626	0.733512	0.00586231	20.3678
genus.Butyrivibrio.id.1993	rs4928024	A	G	3	54288503	3481	0.0984	-0.17471	0.0389333	8.19e-06	0.277668	0.157037	0.077032	0.00575155	20.1254
genus.Butyrivibrio.id.1993	rs72723662	C	T	14	76065563	3073	0.1004	0.224078	0.0449336	7.86e-07	0.257939	0.178842	0.149225	0.00802773	24.8527
genus.Butyrivibrio.id.1993	rs74622183	A	G	14	34150977	3478	0.0875	-0.201027	0.0428204	2.46e-06	0.144391	0.169918	0.395454	0.00629702	22.0272
genus.Butyrivibrio.id.1993	rs77356209	T	C	18	10267733	3379	0.0477	0.216874	0.0483299	6.66e-06	0.0155383	0.189682	0.934712	0.00592401	20.1246
genus.Butyrivibrio.id.1993	rs7752361	A	G	6	111780705	3481	0.504	-0.11923	0.0239975	7.69e-07	0.0643242	0.0919855	0.484373	0.00704156	24.6713
genus.Butyrivibrio.id.1993	rs7763512	G	A	6	21960091	3259	0.3827	0.119846	0.0253367	3.11e-06	0.233382	0.0934016	0.0124653	0.0068185	22.3603
genus.Butyrivibrio.id.1993	rs9349693	A	G	6	53939724	3482	0.3111	0.117973	0.0259861	5.55e-06	0.0203175	0.100513	0.839808	0.00588424	20.5984
genus.CandidatusSoleaferrea.id.11350	rs10090365	A	G	8	138638199	6145	0.5586	-0.0834413	0.0180989	4.17e-06	-0.0969023	0.0919406	0.291898	0.00344697	21.248
genus.CandidatusSoleaferrea.id.11350	rs10108780	A	G	8	123882833	5999	0.2674	-0.092834	0.0199807	3.64e-06	0.00441759	0.10152	0.965291	0.00358555	21.5799
genus.CandidatusSoleaferrea.id.11350	rs10809135	T	C	9	10611282	5999	0.4911	0.0834858	0.0182426	5.47e-06	0.0531833	0.0914124	0.560705	0.00347903	20.9366
genus.CandidatusSoleaferrea.id.11350	rs4678258	T	C	3	137945192	6101	0.2763	0.0986136	0.0215646	5.53e-06	0.14507	0.109748	0.18622	0.00341588	20.9049
genus.CandidatusSoleaferrea.id.11350	rs61825792	T	C	1	224687852	6145	0.1799	0.112199	0.0231856	1.37e-06	-0.0761992	0.11553	0.509535	0.00379638	23.41
genus.CandidatusSoleaferrea.id.11350	rs6489992	A	G	12	115352769	6142	0.3847	-0.0840437	0.0187031	7.89e-06	0.054872	0.0949191	0.563202	0.0032768	20.1857
genus.CandidatusSoleaferrea.id.11350	rs6494306	A	G	15	62394540	6145	0.1968	-0.0969304	0.0214221	5.8e-06	-0.0863899	0.110084	0.432593	0.0033207	20.467
genus.CandidatusSoleaferrea.id.11350	rs7400877	T	C	14	76403542	6145	0.2505	-0.0951085	0.0212799	9.29e-06	0.00586021	0.108642	0.956983	0.00324017	19.9691
genus.CandidatusSoleaferrea.id.11350	rs9973954	A	G	2	19885907	6145	0.3062	0.0892075	0.0195401	5.95e-06	-0.0425126	0.103019	0.67985	0.0033803	20.8356
genus.Catenibacterium.id.2153	rs12404911	C	T	1	240118443	3239	0.17	0.140717	0.0304142	2.8e-06	-0.0457865	0.117856	0.697651	0.00656552	21.3931
genus.Catenibacterium.id.2153	rs212393	G	A	6	159485742	3239	0.3101	-0.135254	0.0286209	3.62e-06	-0.114558	0.0976312	0.240646	0.0068476	22.3185
genus.Catenibacterium.id.2153	rs73128290	A	G	7	57364320	3239	0.2634	0.129726	0.0284563	4.29e-06	0.00609859	0.102903	0.952741	0.00637546	20.7698
genus.Catenibacterium.id.2153	rs77285108	G	A	4	122282768	3210	0.1461	-0.161826	0.0353447	3.63e-06	0.0609084	0.126706	0.630724	0.0064881	20.9497
genus.Catenibacterium.id.2153	rs7742829	C	T	6	105089665	3239	0.4195	0.11411	0.0251099	5.61e-06	-0.0224128	0.0934249	0.810407	0.0063356	20.6391
genus.ChristensenellaceaeR.7group.id.11283	rs17081797	A	G	18	67555560	16324	0.0686	-0.0904325	0.0204253	3.34e-06	0.253099	0.175663	0.149636	0.0011994	19.6001
genus.ChristensenellaceaeR.7group.id.11283	rs60954665	T	G	19	35883736	16324	0.5099	0.049815	0.0110787	7.13e-06	0.10937	0.0919897	0.234465	0.00123702	20.2156
genus.ChristensenellaceaeR.7group.id.11283	rs62132810	A	G	19	49279227	15066	0.1083	-0.0828853	0.0179623	5.67e-06	-0.369947	0.155547	0.0173897	0.00141131	21.29
genus.ChristensenellaceaeR.7group.id.11283	rs62190261	A	C	2	230943099	15274	0.0905	0.0958394	0.0214723	8.74e-06	-0.0413798	0.180041	0.81822	0.00130261	19.9193
genus.ChristensenellaceaeR.7group.id.11283	rs62467127	C	T	7	118096925	12719	0.0447	0.114108	0.0251983	3.25e-06	-0.0751931	0.202238	0.710037	0.00160968	20.5033
genus.ChristensenellaceaeR.7group.id.11283	rs73952017	C	T	18	1779609	15274	0.0875	-0.0862164	0.0194354	8.46e-06	-0.080296	0.158158	0.611668	0.00128671	19.676
genus.ChristensenellaceaeR.7group.id.11283	rs78521377	C	T	10	126448374	12605	0.0527	0.124992	0.0274797	5.61e-06	-0.0249983	0.211301	0.905825	0.00163864	20.6857
genus.ChristensenellaceaeR.7group.id.11283	rs79150079	C	A	5	29352420	11994	0.0716	0.121547	0.0270977	9.42e-06	-0.122168	0.196767	0.53468	0.00167466	20.1163
genus.ChristensenellaceaeR.7group.id.11283	rs892686	A	G	9	83043376	16325	0.4513	0.0514099	0.011136	3.97e-06	-0.079759	0.0926959	0.389548	0.00130382	21.31
genus.Clostridiuminnocuumgroup.id.14397	rs10074000	T	C	5	113126539	4048	0.4135	-0.102648	0.0227508	7e-06	-0.0295107	0.0939995	0.753562	0.00500366	20.3466
genus.Clostridiuminnocuumgroup.id.14397	rs10506058	A	G	12	30268485	4163	0.3966	0.0997048	0.0221926	8.92e-06	-0.0820187	0.0932608	0.379155	0.00482514	20.1748
genus.Clostridiuminnocuumgroup.id.14397	rs1942371	G	A	18	69274308	3971	0.1302	-0.157938	0.034187	4.06e-06	0.165324	0.149794	0.269732	0.00534594	21.3321
genus.Clostridiuminnocuumgroup.id.14397	rs40656	C	T	5	9368158	4048	0.1889	0.142664	0.0311021	8.62e-06	-0.160177	0.126093	0.203974	0.00517082	21.0299
genus.Clostridiuminnocuumgroup.id.14397	rs4869133	G	A	5	95717619	3735	0.0885	-0.180591	0.0409505	7.24e-06	0.247455	0.167003	0.13841	0.00517994	19.4374
genus.Clostridiuminnocuumgroup.id.14397	rs61267978	T	C	18	6348227	4165	0.1243	0.14708	0.0320875	5.59e-06	0.163766	0.135435	0.226591	0.00501918	21.0002
genus.Clostridiuminnocuumgroup.id.14397	rs6577484	G	A	1	8419420	3858	0.1481	0.160425	0.0360857	8.41e-06	-0.0398815	0.148987	0.788943	0.00509671	19.7536
genus.Clostridiuminnocuumgroup.id.14397	rs6890185	T	C	5	71186626	4166	0.3111	0.113424	0.0233137	1.12e-06	0.0988766	0.0975258	0.310654	0.00564942	23.6579
genus.Clostridiuminnocuumgroup.id.14397	rs77845139	A	G	15	59704208	4048	0.2952	-0.114993	0.0257186	8.41e-06	-0.119288	0.106811	0.264074	0.00491436	19.9817
genus.Clostridiumsensustricto1.id.1873	rs11264403	G	A	1	155676492	7285	0.0398	-0.139062	0.0334454	7.76e-06	0.0843405	0.222053	0.704078	0.00236745	17.2831
genus.Clostridiumsensustricto1.id.1873	rs115807074	A	G	5	84997131	4229	0.0497	-0.22736	0.0492575	4.32e-06	-0.179968	0.219901	0.413126	0.00501259	21.295
genus.Clostridiumsensustricto1.id.1873	rs116847295	C	T	12	43485015	12910	0.0755	0.110021	0.0246032	4.58e-06	-0.272252	0.197808	0.168715	0.00154659	19.9943
genus.Clostridiumsensustricto1.id.1873	rs12341505	G	A	9	136710881	14118	0.1113	0.0810718	0.0180121	4.82e-06	-0.100325	0.131893	0.446863	0.00143289	20.2558
genus.Clostridiumsensustricto1.id.1873	rs2795528	G	A	10	43270264	6366	0.0487	-0.184315	0.0392204	2.72e-06	-0.405197	0.195963	0.0386661	0.0034572	22.078
genus.Clostridiumsensustricto1.id.1873	rs2817172	C	T	1	3041519	13658	0.4125	0.058139	0.0124492	2.77e-06	-0.0320356	0.0956151	0.737589	0.0015943	21.8065
genus.Clostridiumsensustricto1.id.1873	rs550843	T	C	6	165722832	14102	0.1491	-0.0783246	0.0169209	2.05e-06	0.172538	0.142466	0.225863	0.00151708	21.4233
genus.Collinsella.id.815	rs10890671	T	C	11	107123199	14334	0.5268	-0.0537401	0.0118848	6.52e-06	-0.0635482	0.0915141	0.487426	0.00142438	20.4433
genus.Collinsella.id.815	rs11597285	G	T	10	8589813	14334	0.4245	-0.0537947	0.0120548	9.38e-06	0.19771	0.092264	0.0321231	0.00138734	19.911
genus.Collinsella.id.815	rs1496626	T	C	19	31760841	14334	0.1541	-0.0722307	0.01616	6.78e-06	-0.23887	0.134298	0.0752954	0.00139183	19.9755
genus.Collinsella.id.815	rs149807560	C	A	19	56526640	13473	0.0895	-0.104264	0.0235841	7.1e-06	-0.106821	0.174877	0.541309	0.00144857	19.5419
genus.Collinsella.id.815	rs2103510	G	A	21	29355467	14334	0.1312	0.0786551	0.0168217	2.42e-06	-0.0654568	0.134838	0.62736	0.00152295	21.8602
genus.Collinsella.id.815	rs62448871	C	A	7	24465024	14334	0.4612	-0.0540309	0.0120324	6.78e-06	0.016426	0.0922772	0.858718	0.00140476	20.1613
genus.Collinsella.id.815	rs73052258	G	A	2	195739311	14334	0.0964	0.0930178	0.0202658	1.72e-06	-0.221087	0.154889	0.153469	0.00146757	21.0641
genus.Collinsella.id.815	rs75672793	A	G	4	149818294	12601	0.0706	-0.108908	0.0240522	6.14e-06	0.0418323	0.171978	0.807818	0.00162443	20.4995
genus.Collinsella.id.815	rs9541268	C	A	13	68610061	12914	0.0964	0.09597	0.0197312	8.79e-07	-0.215887	0.141575	0.127285	0.00182855	23.6535
genus.Coprobacter.id.949	rs11532348	C	T	12	98289796	6364	0.1829	-0.103931	0.0226826	5.71e-06	0.00324591	0.114567	0.977397	0.00328806	20.9876
genus.Coprobacter.id.949	rs12684609	T	C	9	137784868	6364	0.1978	0.100827	0.0220366	6.1e-06	0.0836031	0.118369	0.480007	0.00327873	20.9279
genus.Coprobacter.id.949	rs143662916	C	T	11	103549974	3083	0.0577	0.253264	0.0540141	3.07e-06	-0.0450955	0.197407	0.819304	0.00708064	21.971
genus.Coprobacter.id.949	rs189356	G	A	20	57574851	6763	0.5219	0.0781125	0.0171916	6.26e-06	-0.150118	0.0921885	0.103443	0.00304329	20.6385
genus.Coprobacter.id.949	rs213863	C	T	6	97234939	6798	0.3091	-0.0887412	0.0188377	2.35e-06	0.119049	0.102278	0.244438	0.00325385	22.1853
genus.Coprobacter.id.949	rs28402691	T	C	4	96389240	6387	0.167	0.110695	0.0251199	9.56e-06	-0.0380591	0.131513	0.77228	0.00303115	19.4127
genus.Coprobacter.id.949	rs305411	A	G	1	88233128	6777	0.1352	0.129218	0.0264518	1.01e-06	0.107201	0.147085	0.466102	0.00350893	23.8567
genus.Coprobacter.id.949	rs3828477	G	T	3	46483717	6798	0.2813	-0.091218	0.019569	2.89e-06	0.0904679	0.108447	0.404163	0.00318606	21.7217
genus.Coprobacter.id.949	rs72821405	T	C	6	4714797	6177	0.0885	-0.147365	0.0319978	4.76e-06	0.0555057	0.168255	0.741483	0.00342203	21.2036
genus.Coprobacter.id.949	rs74919520	G	A	2	32242452	6387	0.1282	0.125703	0.0276296	5.76e-06	0.0448415	0.143955	0.755424	0.00323028	20.6922
genus.Coprococcus1.id.11301	rs1010560	C	A	1	30400301	16723	0.2962	0.0580232	0.0122722	1.96e-06	0.131509	0.0997504	0.187377	0.00133496	22.3517
genus.Coprococcus1.id.11301	rs12794898	G	T	11	124554061	15186	0.0944	0.0903299	0.0197212	4.92e-06	0.0825826	0.170035	0.627194	0.0013796	20.9767
genus.Coprococcus1.id.11301	rs1519491	T	C	2	22079770	16733	0.4085	0.0499197	0.0113558	8.95e-06	-0.0199308	0.092897	0.83012	0.00115355	19.3223
genus.Coprococcus1.id.11301	rs1576241	A	G	6	72529277	16729	0.4394	-0.0510343	0.0109535	3.33e-06	0.023132	0.0918791	0.801222	0.00129595	21.7056
genus.Coprococcus1.id.11301	rs1762123	C	T	6	150288094	16724	0.0716	-0.0891532	0.0198554	8.01e-06	-0.466444	0.204392	0.0224833	0.00120407	20.1588
genus.Coprococcus1.id.11301	rs2907920	A	G	19	2600717	16040	0.2903	0.0561173	0.0126824	7.65e-06	0.0639492	0.101983	0.530622	0.00121915	19.5766
genus.Coprococcus1.id.11301	rs4277593	G	A	20	4319420	16651	0.4831	-0.0585649	0.0109914	1.14e-07	-0.00165174	0.0915162	0.9856	0.00170213	28.387
genus.Coprococcus1.id.11301	rs56405618	A	G	4	174468316	16379	0.1113	-0.08963	0.0186508	1.57e-06	-0.442488	0.154806	0.00425856	0.00140803	23.0918
genus.Coprococcus1.id.11301	rs73031725	T	C	11	134622282	7206	0.0606	0.167591	0.0355224	1.98e-06	0.133143	0.231061	0.564465	0.00307938	22.2524
genus.Coprococcus1.id.11301	rs73167075	T	C	3	165693143	16733	0.2396	0.0573137	0.0127573	8.57e-06	0.00922839	0.108391	0.93215	0.00120476	20.1812
genus.Coprococcus1.id.11301	rs74101919	T	C	1	95424321	16732	0.1869	-0.0718989	0.0144651	1.03e-06	-0.17218	0.118168	0.145093	0.00147439	24.7029
genus.Coprococcus1.id.11301	rs946513	C	T	10	15913820	4310	0.0547	0.205899	0.0460018	8.62e-06	0.00250848	0.209148	0.990431	0.00462666	20.0243
genus.Coprococcus2.id.11302	rs10070053	A	G	5	34794789	11473	0.4076	0.0594312	0.0135375	7.65e-06	0.0214034	0.0945199	0.820857	0.00167704	19.2697
genus.Coprococcus2.id.11302	rs12634070	T	C	3	180544880	11457	0.1928	0.0736486	0.0164921	9.95e-06	-0.155979	0.113178	0.168147	0.0017376	19.9388
genus.Coprococcus2.id.11302	rs2482516	C	T	9	25554068	11483	0.2256	0.0754415	0.0164619	4.72e-06	0.110685	0.114568	0.33399	0.00182563	20.9984
genus.Coprococcus2.id.11302	rs35890118	A	G	10	129715759	11478	0.3171	-0.066536	0.0147661	8.26e-06	-0.0158261	0.102108	0.876826	0.00176583	20.3005
genus.Coprococcus2.id.11302	rs61823518	A	C	1	223688236	10980	0.0954	-0.0955381	0.0215724	6.68e-06	0.0860123	0.154938	0.578798	0.00178311	19.6099
genus.Coprococcus2.id.11302	rs6677933	C	T	1	112139008	11483	0.2416	-0.0804405	0.0164216	1.19e-06	0.0905601	0.112662	0.421499	0.00208524	23.9906
genus.Coprococcus2.id.11302	rs72680320	T	C	4	131125786	11009	0.4135	-0.0649382	0.013919	2.27e-06	-0.0100979	0.0922812	0.912865	0.00197324	21.7623
genus.Coprococcus2.id.11302	rs9426473	A	G	1	4210455	11486	0.2793	0.0727361	0.0161662	6.31e-06	-0.100299	0.112274	0.371675	0.00175935	20.24
genus.Coprococcus3.id.11303	rs10810043	A	G	9	13799809	15833	0.3897	0.0515518	0.0115923	9.27e-06	0.121157	0.0948504	0.20148	0.00124751	19.7739
genus.Coprococcus3.id.11303	rs11077359	T	C	17	76343961	15378	0.1998	-0.0645443	0.0148833	9.64e-06	-0.146072	0.112138	0.192707	0.00122148	18.8044
genus.Coprococcus3.id.11303	rs11080344	C	T	17	26104511	15835	0.4742	0.0516921	0.0113054	4.79e-06	0.0537486	0.0936127	0.56586	0.00131851	20.9036
genus.Coprococcus3.id.11303	rs13247359	G	A	7	76357726	15833	0.4801	0.051211	0.0113031	7.33e-06	0.174519	0.0913699	0.0561296	0.00129481	20.5247
genus.Coprococcus3.id.11303	rs13394391	C	T	2	240727657	15834	0.16	-0.0709302	0.0150918	2.2e-06	0.166977	0.123753	0.177248	0.00139311	22.0864
genus.Coprococcus3.id.11303	rs178271	T	C	22	21331556	10794	0.0527	0.145257	0.0294239	7.81e-07	-0.14515	0.200052	0.468108	0.00225275	24.3665
genus.Coprococcus3.id.11303	rs4575475	G	A	14	99141751	15154	0.2366	0.0619514	0.0137787	7.04e-06	-0.153197	0.113535	0.17723	0.00133223	20.2128
genus.Coprococcus3.id.11303	rs7521171	G	A	1	149998497	15472	0.338	-0.0596434	0.0129279	4.32e-06	-0.0275911	0.104839	0.792415	0.00137382	21.2822
genus.Coprococcus3.id.11303	rs8100692	T	C	19	40032132	15829	0.4274	0.0577411	0.0113476	4.16e-07	-0.0469099	0.0927009	0.612832	0.00163305	25.8885
genus.DefluviitaleaceaeUCG011.id.11287	rs112893842	T	C	9	8786663	8183	0.0974	0.11381	0.0232806	1.45e-06	-0.0457887	0.140784	0.744999	0.00291203	23.8929
genus.DefluviitaleaceaeUCG011.id.11287	rs1582238	T	C	1	118723685	7983	0.3718	0.0805036	0.0167257	1.57e-06	0.1055	0.0991893	0.287501	0.0028936	23.1609
genus.DefluviitaleaceaeUCG011.id.11287	rs2892880	G	A	4	120741726	8182	0.2604	0.0817755	0.0181686	6.83e-06	0.0435178	0.106005	0.681422	0.00246984	20.2533
genus.DefluviitaleaceaeUCG011.id.11287	rs4344384	G	T	10	66407366	8180	0.4742	0.0715978	0.0156309	4.83e-06	-0.120592	0.0923368	0.191552	0.00255838	20.9761
genus.DefluviitaleaceaeUCG011.id.11287	rs4677103	A	G	3	72207794	7983	0.171	0.0977912	0.0197263	9.6e-07	-0.0378844	0.124384	0.76069	0.00306906	24.5696
genus.DefluviitaleaceaeUCG011.id.11287	rs55658617	T	C	21	41811003	6663	0.0696	0.174369	0.0362226	2.15e-06	-0.0590586	0.169131	0.726948	0.00346579	23.1659
genus.DefluviitaleaceaeUCG011.id.11287	rs72731813	C	T	4	147414743	7767	0.0815	-0.147383	0.0293796	4.33e-07	-0.0756835	0.170639	0.657382	0.00322957	25.1588
genus.DefluviitaleaceaeUCG011.id.11287	rs9608282	T	G	22	24804081	7716	0.0656	0.142939	0.0299793	2.52e-06	0.352568	0.175451	0.0444844	0.00293758	22.7273
genus.DefluviitaleaceaeUCG011.id.11287	rs9725395	A	G	1	85205632	8011	0.0875	-0.13834	0.029554	3.52e-06	-0.10831	0.171449	0.527561	0.00272765	21.9055
genus.Desulfovibrio.id.3173	rs12031543	T	C	1	68664315	8855	0.0755	-0.127185	0.0281887	6.55e-06	0.157223	0.201016	0.434132	0.00229369	20.3527
genus.Desulfovibrio.id.3173	rs13066142	G	A	3	67478973	9241	0.0934	0.119141	0.0250891	3.79e-06	-0.0810119	0.166632	0.626845	0.0024343	22.5453
genus.Desulfovibrio.id.3173	rs16863365	A	G	2	198089911	8776	0.1173	0.109402	0.0226964	1.79e-06	0.138678	0.136443	0.309449	0.00264056	23.2296
genus.Desulfovibrio.id.3173	rs2032031	A	G	10	130170270	9241	0.4732	-0.0654931	0.0148681	9.14e-06	0.171125	0.092974	0.0656845	0.00209532	19.3993
genus.Desulfovibrio.id.3173	rs2590913	G	A	13	64264446	7225	0.0726	0.154496	0.0339396	6.65e-06	0.0949451	0.168005	0.571983	0.0028598	20.7156
genus.Desulfovibrio.id.3173	rs2853179	C	T	8	105462047	8949	0.2485	0.0811971	0.0174234	2.42e-06	0.0108089	0.111108	0.922502	0.00242095	21.7128
genus.Desulfovibrio.id.3173	rs4797774	G	A	18	13447995	3476	0.0686	0.212582	0.0470044	5.64e-06	0.0558053	0.247774	0.821803	0.00584988	20.4421
genus.Desulfovibrio.id.3173	rs72647089	T	G	8	57972916	8985	0.1064	-0.106594	0.0239337	8.3e-06	0.154059	0.154189	0.317721	0.0022028	19.8314
genus.Desulfovibrio.id.3173	rs7729080	C	A	5	52653978	9241	0.2893	-0.070287	0.0157691	9.96e-06	0.0568152	0.0985342	0.564207	0.00214528	19.8628
genus.Dialister.id.2183	rs10138457	T	C	14	102458052	10968	0.0716	-0.113054	0.0261933	7.88e-06	-0.30114	0.182725	0.0993426	0.00169561	18.6257
genus.Dialister.id.2183	rs10938938	G	A	4	23294359	11401	0.1938	-0.0773514	0.0170915	7.37e-06	0.0497631	0.116799	0.670066	0.00179331	20.4786
genus.Dialister.id.2183	rs11071887	T	C	15	32955095	11989	0.2634	0.0662403	0.0146315	5.91e-06	0.0223911	0.102508	0.827092	0.00170664	20.4925
genus.Dialister.id.2183	rs11166701	G	A	8	138295725	11720	0.5159	-0.0655301	0.013186	5.51e-07	0.100834	0.0917353	0.27169	0.00210288	24.6934
genus.Dialister.id.2183	rs2314294	T	C	16	9336862	11339	0.1183	0.0865932	0.0193719	8.08e-06	-0.026824	0.132016	0.838989	0.00175907	19.9778
genus.Dialister.id.2183	rs2435610	A	C	7	150890034	11984	0.2604	0.0647131	0.0143314	5.93e-06	-0.203085	0.101965	0.0464023	0.0016985	20.3861
genus.Dialister.id.2183	rs4747450	C	A	10	23199653	11987	0.2664	0.0668509	0.0147685	5.84e-06	0.0652762	0.104712	0.533028	0.00170642	20.4864
genus.Dialister.id.2183	rs4753063	G	A	11	92267129	11989	0.4414	-0.0596297	0.0130052	4.86e-06	0.0209299	0.092137	0.820299	0.00175044	21.0194
genus.Dialister.id.2183	rs75416973	A	G	1	172809633	11402	0.2256	0.0727223	0.016451	9.46e-06	-0.329489	0.119218	0.00571388	0.00171091	19.5378
genus.Dialister.id.2183	rs764177	C	A	3	45809449	11988	0.338	-0.0601454	0.0135366	9.61e-06	-0.0246473	0.0982864	0.801992	0.00164409	19.7385
genus.Dialister.id.2183	rs76680460	G	A	9	25447080	7176	0.0477	-0.161296	0.0364332	8.19e-06	0.0527367	0.2143	0.805614	0.00272387	19.5944
genus.Dorea.id.1997	rs11150408	T	G	16	81803497	17215	0.4453	0.0488254	0.0109063	7.06e-06	-0.0563991	0.0917397	0.538705	0.00116284	20.0393
genus.Dorea.id.1997	rs12537781	T	C	7	154978183	17608	0.2296	-0.055544	0.0125223	9.15e-06	0.0253852	0.103987	0.807139	0.00111612	19.6724
genus.Dorea.id.1997	rs13279148	G	A	8	127905865	17605	0.166	0.0715309	0.0150878	2.25e-06	0.144388	0.125768	0.250947	0.00127511	22.4744
genus.Dorea.id.1997	rs1899291	C	T	4	60992340	17609	0.1282	0.0697217	0.0150285	4.57e-06	-0.128914	0.137323	0.347851	0.00122079	21.5208
genus.Dorea.id.1997	rs3005511	A	G	6	74605806	17610	0.336	0.0516127	0.0112852	5.29e-06	-0.11881	0.0968946	0.220133	0.00118636	20.9143
genus.Dorea.id.1997	rs345219	T	G	3	6826520	17215	0.3757	-0.0497368	0.0112621	8.8e-06	-0.0326068	0.0982439	0.739968	0.00113167	19.5015
genus.Dorea.id.1997	rs3752849	G	A	11	8729057	5322	0.0328	0.163846	0.036608	7.68e-06	0.153215	0.2383	0.520257	0.00374984	20.0242
genus.Dorea.id.1997	rs4793307	C	T	17	70733523	17600	0.2455	0.0574165	0.0122472	4.01e-06	-0.161599	0.104207	0.12096	0.00124723	21.9762
genus.Dorea.id.1997	rs62503162	A	G	8	15768657	16210	0.0875	-0.0974091	0.0194379	7.47e-07	-0.257043	0.162488	0.113668	0.00154684	25.11
genus.Dorea.id.1997	rs73729431	C	T	6	25078050	9596	0.0606	-0.13745	0.0299983	3.17e-06	0.0804881	0.201384	0.689396	0.00218302	20.9897
genus.Eggerthella.id.819	rs112205261	T	C	1	9136139	5036	0.0577	-0.188618	0.0403613	3.35e-06	0.289751	0.187257	0.121781	0.00431788	21.8305
genus.Eggerthella.id.819	rs13070736	A	C	3	20807454	5147	0.1571	-0.121331	0.0272024	7.62e-06	0.0810071	0.131956	0.539286	0.00385035	19.8866
genus.Eggerthella.id.819	rs1784446	G	A	11	102461599	5147	0.4423	0.0907728	0.0198096	5.23e-06	0.160347	0.0926815	0.0836147	0.00406292	20.989
genus.Eggerthella.id.819	rs2223081	G	A	21	29778032	5147	0.2922	0.102572	0.0221108	3.89e-06	-0.0130446	0.105302	0.901412	0.00416372	21.5119
genus.Eggerthella.id.819	rs2240838	A	G	7	38335954	5147	0.502	0.0980582	0.0197653	7.36e-07	0.00264077	0.0953386	0.977902	0.00475922	24.6033
genus.Eggerthella.id.819	rs2877457	G	A	4	70483957	5083	0.8678	-0.093486	0.0210208	9.03e-06	0.0348687	0.105011	0.739852	0.00387606	19.7709
genus.Eggerthella.id.819	rs3851328	T	G	2	45453805	5147	0.2664	-0.107774	0.0236527	4.18e-06	0.0973711	0.108113	0.36778	0.0040176	20.754
genus.Eggerthella.id.819	rs4985746	G	A	17	17098213	4906	0.1789	0.110522	0.0247653	5.71e-06	-0.0840993	0.110964	0.448514	0.00404322	19.9084
genus.Eggerthella.id.819	rs6430926	C	T	2	141337454	5147	0.5139	0.0879736	0.0197127	8.37e-06	0.007249	0.0920297	0.937217	0.0038546	19.9087
genus.Eggerthella.id.819	rs67490567	T	C	15	65691324	5083	0.1978	0.108495	0.0245457	8.94e-06	-0.14657	0.122872	0.232923	0.00382895	19.5297
genus.Eggerthella.id.819	rs76663501	C	T	20	55647869	4814	0.0815	0.175349	0.0378576	4.83e-06	-0.0810916	0.159621	0.611435	0.00443674	21.4448
genus.Eisenbergiella.id.11304	rs11027642	C	T	11	24001840	5583	0.1243	0.129006	0.0284844	4.92e-06	-0.126905	0.139835	0.364126	0.00366052	20.5044
genus.Eisenbergiella.id.11304	rs11079158	T	C	17	53367641	5582	0.2197	0.100627	0.022546	7.35e-06	-0.0373586	0.107982	0.729365	0.0035559	19.9128
genus.Eisenbergiella.id.11304	rs11938607	T	C	4	189060431	5583	0.2634	0.0978125	0.0216636	8.22e-06	-0.123332	0.108794	0.256947	0.00363813	20.3786
genus.Eisenbergiella.id.11304	rs12257723	A	C	10	109417101	5582	0.339	-0.0952742	0.0211569	8.85e-06	0.125544	0.101958	0.218201	0.00361978	20.2717
genus.Eisenbergiella.id.11304	rs12710729	C	A	2	19973210	5583	0.3708	0.0893384	0.0199069	9.84e-06	0.0800837	0.0961739	0.405016	0.00359448	20.1332
genus.Eisenbergiella.id.11304	rs13258851	A	G	8	55330814	5583	0.0855	0.137001	0.0302124	7.75e-06	0.00604553	0.1523	0.968336	0.00366957	20.5553
genus.Eisenbergiella.id.11304	rs1508033	A	C	15	53375201	5580	0.3499	0.091546	0.0195787	3.23e-06	0.088624	0.0954466	0.353138	0.00390284	21.8553
genus.Eisenbergiella.id.11304	rs1553971	T	G	3	111419486	5583	0.161	0.120965	0.0263054	5.27e-06	0.313199	0.129676	0.015725	0.00377325	21.1383
genus.Eisenbergiella.id.11304	rs2683098	C	T	15	36178565	5582	0.2237	0.107319	0.022515	2.24e-06	0.149159	0.112795	0.186039	0.00405372	22.7118
genus.Eisenbergiella.id.11304	rs3812426	G	A	8	50822676	5583	0.2078	0.106447	0.0224159	2.72e-06	0.0166821	0.108528	0.877837	0.0040229	22.5425
genus.Eisenbergiella.id.11304	rs4462860	G	A	21	21610254	5460	0.3439	0.0939071	0.0201104	4.16e-06	0.0418693	0.098645	0.671242	0.00397769	21.7969
genus.Enterorhabdus.id.820	rs10098492	T	C	8	113109756	7361	0.0905	0.132323	0.0293688	6.41e-06	-0.453678	0.162004	0.0051038	0.00275021	20.2946
genus.Enterorhabdus.id.820	rs114731706	T	G	2	19611953	5956	0.0835	0.182308	0.0382298	2.17e-06	-0.147889	0.204376	0.469304	0.00380363	22.7333
genus.Enterorhabdus.id.820	rs2051957	C	T	7	89709883	7524	0.2346	0.0843291	0.0189864	8.9e-06	-0.145214	0.104905	0.166285	0.00261507	19.7221
genus.Enterorhabdus.id.820	rs3017103	A	G	11	62174193	7524	0.1899	0.0980897	0.0208995	2.94e-06	0.0707781	0.119812	0.554693	0.00291916	22.0222
genus.Enterorhabdus.id.820	rs73331712	T	C	12	69515102	3109	0.0427	0.26199	0.055123	4.85e-06	-0.0879522	0.218947	0.6879	0.00721335	22.5747
genus.Enterorhabdus.id.820	rs77655283	G	A	2	236439879	7494	0.0686	0.132988	0.0298306	5.88e-06	-0.000748253	0.175813	0.996604	0.00264506	19.8694
genus.Erysipelatoclostridium.id.11381	rs1434153	G	A	2	34595533	9662	0.3211	-0.0684526	0.0152443	6.85e-06	-0.102191	0.10162	0.314599	0.00208253	20.1593
genus.Erysipelatoclostridium.id.11381	rs16936671	C	T	10	36394609	9488	0.1362	-0.0968026	0.0217883	6.04e-06	0.0436512	0.136135	0.748478	0.00207611	19.735
genus.Erysipelatoclostridium.id.11381	rs17804233	T	C	5	77815056	9783	0.4821	-0.0662914	0.0144203	4.59e-06	-0.0148428	0.0919364	0.871742	0.00215554	21.1289
genus.Erysipelatoclostridium.id.11381	rs2901723	C	A	11	36871523	9662	0.503	0.0641339	0.0144295	8.79e-06	0.0105699	0.0914826	0.908017	0.00204043	19.7508
genus.Erysipelatoclostridium.id.11381	rs340991	A	G	5	34892042	9781	0.2982	-0.0740482	0.0158891	3.75e-06	0.0474465	0.100001	0.635173	0.00221555	21.714
genus.Erysipelatoclostridium.id.11381	rs3804326	A	G	6	24292185	7028	0.0676	0.14147	0.0336352	9.85e-06	0.144562	0.177636	0.415755	0.00251083	17.6855
genus.Erysipelatoclostridium.id.11381	rs45480394	T	G	19	55857777	9604	0.3618	-0.0687134	0.0151835	7.66e-06	0.016291	0.0955987	0.864688	0.00212794	20.4761
genus.Erysipelatoclostridium.id.11381	rs4697572	A	G	4	25446787	9779	0.2455	-0.0810636	0.0163308	7.59e-07	-0.101115	0.105298	0.336917	0.00251333	24.6347
genus.Erysipelatoclostridium.id.11381	rs58236560	G	T	11	121876913	9368	0.1372	-0.111157	0.0234426	2.16e-06	0.0143441	0.15378	0.925684	0.00239428	22.4786
genus.Erysipelatoclostridium.id.11381	rs61806970	C	T	1	167818597	8644	0.0646	0.142548	0.0320688	9.09e-06	-0.224732	0.19548	0.25029	0.00228061	19.754
genus.Erysipelatoclostridium.id.11381	rs622418	A	G	9	90586043	9783	0.5109	-0.0668051	0.0143224	3.68e-06	0.0139639	0.0917064	0.878976	0.00221895	21.7518
genus.Erysipelatoclostridium.id.11381	rs6474512	A	C	8	38780606	9783	0.4513	0.067015	0.0143201	3.02e-06	0.0677784	0.0943246	0.472409	0.0022336	21.8958
genus.Erysipelatoclostridium.id.11381	rs710230	T	C	1	42333631	9016	0.0865	0.143381	0.0281514	6.33e-07	0.354565	0.191434	0.0640035	0.00286895	25.9352
genus.Erysipelatoclostridium.id.11381	rs7221249	A	G	17	10177708	9781	0.5467	0.0839861	0.0142741	4.31e-09	0.0669644	0.0925806	0.46949	0.00352693	34.6119
genus.Erysipelatoclostridium.id.11381	rs9590927	G	A	13	46372065	9782	0.494	-0.0646003	0.0143479	6.39e-06	0.0336518	0.092303	0.715425	0.00206806	20.2675
genus.ErysipelotrichaceaeUCG003.id.11384	rs10164067	T	G	18	46614602	14427	0.0746	-0.10326	0.0212405	1.13e-06	-0.309924	0.162043	0.0557986	0.00163549	23.6306
genus.ErysipelotrichaceaeUCG003.id.11384	rs11666127	A	G	19	57828980	13813	0.171	-0.0719187	0.0161371	7.9e-06	0.112004	0.126689	0.376648	0.0014359	19.8597
genus.ErysipelotrichaceaeUCG003.id.11384	rs11994308	C	T	8	91660344	13558	0.0696	0.115417	0.0242503	1.33e-06	-0.0687468	0.191349	0.71939	0.00166797	22.6488
genus.ErysipelotrichaceaeUCG003.id.11384	rs12251396	A	G	10	873148	14211	0.1938	-0.0705399	0.0158766	9.52e-06	-0.0231855	0.1208	0.847795	0.00138716	19.7376
genus.ErysipelotrichaceaeUCG003.id.11384	rs17798136	G	A	7	33684926	7421	0.0616	0.158818	0.0347674	3.24e-06	-0.395186	0.247673	0.110579	0.00280395	20.861
genus.ErysipelotrichaceaeUCG003.id.11384	rs28568391	A	G	10	125628540	14544	0.4493	-0.0583911	0.0118741	6.42e-07	0.088847	0.0926817	0.337748	0.00165993	24.1788
genus.ErysipelotrichaceaeUCG003.id.11384	rs4758231	G	T	11	7765096	14890	0.3499	-0.0551754	0.0122047	6.55e-06	-0.00479527	0.0991069	0.96141	0.00137072	20.4353
genus.ErysipelotrichaceaeUCG003.id.11384	rs59068084	T	G	4	113256737	14544	0.4215	0.0564772	0.0120224	3.12e-06	-0.0829848	0.0930433	0.37245	0.00151504	22.0651
genus.ErysipelotrichaceaeUCG003.id.11384	rs59104037	A	G	18	43034126	14848	0.0815	-0.0951263	0.0204742	4.48e-06	0.229032	0.161566	0.156314	0.00145174	21.5838
genus.ErysipelotrichaceaeUCG003.id.11384	rs62403464	T	C	6	24220160	14899	0.164	-0.0731743	0.0156516	3.44e-06	0.236437	0.123085	0.0547414	0.0014649	21.8546
genus.ErysipelotrichaceaeUCG003.id.11384	rs6875357	C	T	5	32345671	7034	0.0467	0.165673	0.0353831	6.7e-06	-0.1259	0.225931	0.577355	0.00310713	21.9175
genus.ErysipelotrichaceaeUCG003.id.11384	rs73074432	C	T	7	20554814	14217	0.166	0.072154	0.0164378	9.99e-06	0.119877	0.126891	0.344799	0.00135344	19.2652
genus.ErysipelotrichaceaeUCG003.id.11384	rs74988980	G	A	16	80167277	5944	0.0437	-0.133141	0.0348574	8.64e-06	-0.195002	0.217949	0.37094	0.00244845	14.5844
genus.ErysipelotrichaceaeUCG003.id.11384	rs75949021	T	C	2	175403951	6721	0.0457	-0.169667	0.0374238	3.58e-06	-0.0721398	0.20716	0.727666	0.00304887	20.548
genus.ErysipelotrichaceaeUCG003.id.11384	rs76502207	T	C	15	86522244	10740	0.0905	0.144844	0.0289929	6.41e-07	0.0336207	0.191246	0.860453	0.00231848	24.9537
genus.ErysipelotrichaceaeUCG003.id.11384	rs8053479	A	G	16	4076830	13813	0.1412	-0.0838212	0.0186509	5.83e-06	0.0923306	0.142501	0.517031	0.00146011	20.195
genus.Escherichia.Shigella.id.3504	rs112767262	T	C	16	3750623	11771	0.1958	0.0732963	0.0163589	8.21e-06	-0.0878823	0.118765	0.45932	0.00170257	20.0717
genus.Escherichia.Shigella.id.3504	rs113127095	A	G	13	23253392	8433	0.0517	0.151009	0.0323434	3.33e-06	-0.205636	0.198388	0.299954	0.00257829	21.7938
genus.Escherichia.Shigella.id.3504	rs113513883	A	G	7	140678199	6280	0.0577	0.172283	0.038041	5.28e-06	-0.0676622	0.199401	0.734363	0.00325541	20.5042
genus.Escherichia.Shigella.id.3504	rs1154904	A	G	11	134774845	12002	0.4642	-0.0613376	0.0130644	3.04e-06	-0.000503216	0.0919857	0.995635	0.00183325	22.0395
genus.Escherichia.Shigella.id.3504	rs118526	C	A	5	79863544	11853	0.3926	-0.0594401	0.013598	8e-06	-0.00916618	0.0936053	0.921993	0.00160946	19.1045
genus.Escherichia.Shigella.id.3504	rs2798105	A	G	1	48961903	11296	0.1183	-0.100851	0.0222045	8.25e-06	0.067038	0.155943	0.667278	0.00182289	20.6253
genus.Escherichia.Shigella.id.3504	rs4731451	G	A	7	128054100	12001	0.3718	-0.0609885	0.0135157	7.47e-06	-0.043355	0.0955068	0.649867	0.00169381	20.3585
genus.Escherichia.Shigella.id.3504	rs592299	T	C	9	136179347	11995	0.4682	-0.0592004	0.0129486	4.77e-06	-0.0731168	0.092027	0.426896	0.00173958	20.8992
genus.Escherichia.Shigella.id.3504	rs73208162	A	G	21	39324484	11073	0.0586	-0.119296	0.024839	2.19e-06	-0.309035	0.182629	0.090618	0.0020788	23.0623
genus.Eubacteriumbrachygroup.id.11296	rs112617308	T	C	10	94185213	4001	0.0795	-0.170873	0.0362844	2.38e-06	0.187822	0.15386	0.222187	0.00551239	22.1662
genus.Eubacteriumbrachygroup.id.11296	rs12151423	A	G	2	218237281	3854	0.4791	0.101329	0.0227324	9.27e-06	0.0695655	0.0926263	0.452632	0.00512893	19.8585
genus.Eubacteriumbrachygroup.id.11296	rs13139592	T	C	4	144665178	3842	0.1223	-0.145997	0.0327192	7.97e-06	-0.0591794	0.127693	0.643041	0.00515558	19.9
genus.Eubacteriumbrachygroup.id.11296	rs1384962	A	G	14	23060552	4001	0.2107	0.120888	0.0266264	6.99e-06	0.00281957	0.11004	0.979558	0.00512557	20.6028
genus.Eubacteriumbrachygroup.id.11296	rs2913110	C	T	10	22892667	4001	0.3777	0.105143	0.022942	4.56e-06	-0.0767185	0.0930793	0.40981	0.00522224	20.9934
genus.Eubacteriumbrachygroup.id.11296	rs4862235	G	A	4	184628931	4000	0.4443	0.104806	0.0225751	3.73e-06	0.0174598	0.093136	0.851296	0.00535945	21.5425
genus.Eubacteriumbrachygroup.id.11296	rs62348779	T	C	5	17460096	3827	0.0815	-0.201481	0.043286	3.78e-06	-0.136975	0.178185	0.442056	0.00562938	21.6543
genus.Eubacteriumbrachygroup.id.11296	rs6591893	G	A	11	80236833	3999	0.3479	0.108225	0.0240319	7.34e-06	0.0597462	0.0995018	0.548204	0.00504586	20.2706
genus.Eubacteriumbrachygroup.id.11296	rs720439	A	G	22	48190598	4001	0.2515	-0.111927	0.0251252	7.03e-06	-0.0859229	0.107608	0.424592	0.00493551	19.835
genus.Eubacteriumbrachygroup.id.11296	rs73199919	T	C	4	6856564	3008	0.0567	-0.236717	0.0531335	8.16e-06	0.285084	0.184026	0.121345	0.00655522	19.835
genus.Eubacteriumcoprostanoligenesgroup.id.11375	rs1020520	T	G	7	33603146	17371	0.2038	-0.0590705	0.0132929	8.89e-06	-0.0835022	0.116154	0.472206	0.00113549	19.7448
genus.Eubacteriumcoprostanoligenesgroup.id.11375	rs10444197	A	G	10	2215931	17380	0.3678	-0.0505823	0.0113455	5.98e-06	0.0925793	0.0975569	0.342632	0.00114236	19.8745
genus.Eubacteriumcoprostanoligenesgroup.id.11375	rs11052069	T	C	12	32713919	17380	0.4344	0.0477832	0.0107833	9.38e-06	0.014965	0.0922111	0.871077	0.00112851	19.6333
genus.Eubacteriumcoprostanoligenesgroup.id.11375	rs11720857	C	T	3	113794507	16960	0.1769	0.0630776	0.0144485	9.26e-06	0.187548	0.122034	0.12433	0.00112251	19.057
genus.Eubacteriumcoprostanoligenesgroup.id.11375	rs12906958	C	T	15	36911598	17380	0.3022	-0.0533159	0.0115935	4.35e-06	-0.00284516	0.0995006	0.977188	0.00121537	21.1464
genus.Eubacteriumcoprostanoligenesgroup.id.11375	rs17159861	C	T	7	31085162	17380	0.1332	0.0962228	0.0168388	1.04e-08	0.0696435	0.143883	0.628366	0.00187528	32.6499
genus.Eubacteriumcoprostanoligenesgroup.id.11375	rs2644213	G	A	10	84506096	17380	0.2366	0.0538845	0.0121245	9.86e-06	0.0983932	0.108112	0.362769	0.00113517	19.7494
genus.Eubacteriumcoprostanoligenesgroup.id.11375	rs4076415	T	G	15	86440997	16960	0.4006	0.0515152	0.0110294	1.99e-06	0.0227573	0.0958091	0.812247	0.00128464	21.8129
genus.Eubacteriumcoprostanoligenesgroup.id.11375	rs62024432	C	T	15	97869293	17271	0.1252	-0.0769698	0.0172101	7.5e-06	-0.221046	0.151131	0.143574	0.00115678	19.9996
genus.Eubacteriumcoprostanoligenesgroup.id.11375	rs6762473	C	A	3	127139574	17377	0.3569	0.0521584	0.0112353	4.26e-06	0.246771	0.0963013	0.0103927	0.00123871	21.5493
genus.Eubacteriumcoprostanoligenesgroup.id.11375	rs76898927	G	A	3	81595477	12197	0.0477	0.123055	0.0266375	4.79e-06	0.0691479	0.220496	0.753823	0.00174663	21.3374
genus.Eubacteriumcoprostanoligenesgroup.id.11375	rs9648214	T	C	7	16380806	17379	0.1183	-0.0828719	0.016431	2.52e-07	0.297031	0.136274	0.0292823	0.0014616	25.4354
genus.Eubacteriumeligensgroup.id.14372	rs12719051	A	G	7	51365152	12799	0.1004	0.0916626	0.0208183	7.12e-06	-0.35023	0.147315	0.0174343	0.00151237	19.3831
genus.Eubacteriumeligensgroup.id.14372	rs182318	G	A	11	31098691	14777	0.0775	-0.0824941	0.0195615	8.4e-06	0.0999083	0.168214	0.552555	0.00120208	17.7821
genus.Eubacteriumeligensgroup.id.14372	rs2200429	A	G	13	107563458	14761	0.0736	-0.0888825	0.0198479	5.3e-06	-0.0632413	0.160846	0.694187	0.00135674	20.0514
genus.Eubacteriumeligensgroup.id.14372	rs265534	T	G	10	83092007	14776	0.4553	-0.0563756	0.0120127	2.27e-06	-0.224535	0.093049	0.0158181	0.00148832	22.0212
genus.Eubacteriumeligensgroup.id.14372	rs4583233	A	C	16	81820486	14327	0.334	0.0670205	0.0128122	2.84e-07	0.0865908	0.0962195	0.368158	0.00190627	27.3595
genus.Eubacteriumeligensgroup.id.14372	rs56080211	C	T	2	110260993	10699	0.0557	0.123093	0.0282743	9.14e-06	-0.291994	0.195606	0.135498	0.00176835	18.9496
genus.Eubacteriumeligensgroup.id.14372	rs6923695	T	G	6	70956815	12891	0.0567	0.103268	0.0229524	4.87e-06	0.144741	0.17139	0.398385	0.00156784	20.2396
genus..Eubacteriumfissicatenagroup.id.14373	rs10147907	T	G	14	89484373	3833	0.0686	0.172263	0.039601	8.27e-06	-0.133834	0.163543	0.41316	0.0049124	18.9123
genus..Eubacteriumfissicatenagroup.id.14373	rs11818408	G	A	10	96758467	3590	0.4771	0.10585	0.0237114	8.2e-06	0.00690199	0.0934336	0.941113	0.00552041	19.9172
genus..Eubacteriumfissicatenagroup.id.14373	rs151257695	A	G	7	73043561	3587	0.0805	0.20951	0.0454847	3.1e-06	-0.115822	0.179646	0.519108	0.0058801	21.2049
genus..Eubacteriumfissicatenagroup.id.14373	rs1768152	T	C	3	39604954	3590	0.1372	0.139489	0.0316186	8.7e-06	0.0332771	0.130153	0.7982	0.005392	19.4514
genus..Eubacteriumfissicatenagroup.id.14373	rs2733072	G	A	8	5433699	3833	0.4652	0.109644	0.0228306	1.49e-06	-0.0677779	0.0957784	0.479161	0.00598126	23.0521
genus..Eubacteriumfissicatenagroup.id.14373	rs3771393	C	T	2	71145246	3792	0.2843	0.130842	0.0266671	7.38e-07	-0.206699	0.103523	0.0458625	0.00630853	24.0611
genus..Eubacteriumfissicatenagroup.id.14373	rs6934739	A	G	6	39940437	3831	0.2952	0.111463	0.0252788	9.75e-06	-0.0204775	0.101676	0.840386	0.00504941	19.4323
genus..Eubacteriumfissicatenagroup.id.14373	rs7104872	G	A	11	115165111	3829	0.1779	0.138612	0.0291906	2.73e-06	0.173521	0.118995	0.144779	0.00585437	22.5366
genus..Eubacteriumhalliigroup.id.11338	rs10501370	C	T	11	58040621	13824	0.0527	-0.115589	0.0252489	5.42e-06	-0.320734	0.220265	0.145357	0.00151376	20.9549
genus..Eubacteriumhalliigroup.id.11338	rs10798999	C	T	1	34308917	16561	0.2157	0.0601661	0.0126752	2.61e-06	0.120472	0.111505	0.279954	0.00135867	22.5288
genus..Eubacteriumhalliigroup.id.11338	rs10808115	A	C	7	100635375	16566	0.4781	-0.0504747	0.0109922	4.42e-06	0.0661609	0.0918253	0.471212	0.00127117	21.0825
genus..Eubacteriumhalliigroup.id.11338	rs117748144	T	C	11	11771637	10861	0.0427	-0.126582	0.028712	7.86e-06	0.0440493	0.202787	0.828037	0.00178637	19.4329
genus..Eubacteriumhalliigroup.id.11338	rs13116360	T	C	4	111885431	10323	0.0626	0.154124	0.0297185	2.94e-07	-0.101289	0.199791	0.612172	0.00259868	26.8908
genus..Eubacteriumhalliigroup.id.11338	rs138531890	A	G	3	195238086	7710	0.0537	0.153138	0.0349456	5.43e-06	-0.109098	0.208316	0.60048	0.00248455	19.1986
genus..Eubacteriumhalliigroup.id.11338	rs17074066	T	C	4	183709536	15804	0.0915	-0.0813986	0.0189272	9.35e-06	-0.122813	0.161823	0.447891	0.00116892	18.4929
genus..Eubacteriumhalliigroup.id.11338	rs17474256	G	A	1	104524676	16460	0.1233	0.0810805	0.0184573	9.45e-06	-0.0134424	0.156574	0.931583	0.001171	19.2949
genus..Eubacteriumhalliigroup.id.11338	rs281379	A	G	19	49214274	16130	0.4602	-0.0499523	0.0112153	9.33e-06	0.0640527	0.0914371	0.483608	0.00122835	19.8352
genus..Eubacteriumhalliigroup.id.11338	rs28584818	A	G	3	64664456	11095	0.0686	0.126115	0.0268627	4.43e-06	-0.0121568	0.204422	0.952579	0.00198265	22.0372
genus..Eubacteriumhalliigroup.id.11338	rs60254196	A	G	7	148856720	16238	0.5408	-0.0522832	0.0111865	2.7e-06	0.0810495	0.0924473	0.380644	0.00134344	21.8415
genus..Eubacteriumhalliigroup.id.11338	rs630939	C	T	18	48384463	16238	0.3996	-0.0508914	0.0114352	9.16e-06	0.0234526	0.092981	0.800863	0.00121826	19.8037
genus..Eubacteriumhalliigroup.id.11338	rs6550770	T	C	3	23663416	4279	0.0517	-0.198087	0.0443545	4.82e-06	-0.0674936	0.203246	0.739829	0.00463956	19.9359
genus..Eubacteriumhalliigroup.id.11338	rs74018587	C	T	15	62014160	3039	0.0368	0.208943	0.043822	3.7e-06	0.628982	0.257767	0.0146823	0.00742512	22.7188
genus..Eubacteriumhalliigroup.id.11338	rs78056098	G	T	11	123789877	16568	0.3608	-0.0507411	0.0113758	8.29e-06	-0.0799313	0.0956812	0.403497	0.0011994	19.8931
genus..Eubacteriumhalliigroup.id.11338	rs949971	T	G	3	110283389	16566	0.3837	-0.0540164	0.0116101	3.29e-06	-0.0146714	0.0950049	0.877272	0.00130496	21.6436
genus..Eubacteriumnodatumgroup.id.11297	rs10263623	C	T	7	64894137	3080	0.1044	0.193496	0.0439023	8.91e-06	-0.01364	0.149494	0.927301	0.0062674	19.4127
genus..Eubacteriumnodatumgroup.id.11297	rs10458299	T	C	7	135052348	3271	0.0805	-0.187753	0.041969	8.37e-06	-0.0537658	0.163389	0.742105	0.00608115	20.0009
genus..Eubacteriumnodatumgroup.id.11297	rs11006576	A	G	10	61322015	3295	0.5129	-0.110167	0.024593	7.99e-06	0.128316	0.0927868	0.166693	0.00605327	20.0548
genus..Eubacteriumnodatumgroup.id.11297	rs113893692	C	T	9	28245518	3195	0.0984	-0.185107	0.0403573	5.76e-06	0.140233	0.143348	0.327943	0.00654155	21.0247
genus..Eubacteriumnodatumgroup.id.11297	rs34297067	A	G	14	52185888	3271	0.1392	-0.186907	0.0341475	6.6e-08	-0.0108403	0.127524	0.932256	0.00907593	29.941
genus..Eubacteriumnodatumgroup.id.11297	rs61841040	G	T	10	9659749	3295	0.166	0.160621	0.0341609	3.56e-06	-0.0655042	0.126935	0.605823	0.00666479	22.0944
genus..Eubacteriumnodatumgroup.id.11297	rs6818880	A	G	4	94712747	3291	0.4553	-0.110081	0.0245964	7.83e-06	0.0830808	0.0935956	0.374725	0.00604942	20.0176
genus..Eubacteriumnodatumgroup.id.11297	rs77910827	C	T	9	96597985	3271	0.1034	0.201788	0.0413568	9.05e-07	0.122407	0.154463	0.428088	0.00722551	23.7921
genus..Eubacteriumnodatumgroup.id.11297	rs7827125	C	T	8	4954912	3294	0.2823	0.1223	0.0271331	7.17e-06	0.0754978	0.103301	0.46487	0.00612996	20.3043
genus..Eubacteriumnodatumgroup.id.11297	rs7880204	T	C	1	171060821	3294	0.2475	-0.125454	0.0275303	6.84e-06	0.0824579	0.103659	0.426338	0.00626459	20.753
genus..Eubacteriumnodatumgroup.id.11297	rs9425984	T	C	1	34529736	3294	0.2386	-0.130234	0.0292347	7.21e-06	0.13852	0.108398	0.201287	0.00598852	19.833
genus..Eubacteriumoxidoreducensgroup.id.11339	rs12129908	C	A	1	195064019	5377	0.4473	0.0893272	0.0198333	5.8e-06	0.096922	0.0928357	0.296478	0.0037584	20.2776
genus..Eubacteriumoxidoreducensgroup.id.11339	rs2973294	G	T	4	37526679	5378	0.4205	0.0923559	0.0195439	2.39e-06	-0.0371496	0.0920051	0.686376	0.00413511	22.3227
genus..Eubacteriumoxidoreducensgroup.id.11339	rs34561138	G	A	16	86480355	4186	0.0586	0.216145	0.045992	2.51e-06	-0.226646	0.183072	0.215712	0.0052486	22.076
genus..Eubacteriumoxidoreducensgroup.id.11339	rs440215	C	T	5	106882394	5377	0.4622	0.0932766	0.0195294	1.65e-06	0.0642305	0.0925004	0.487443	0.00422464	22.8038
genus..Eubacteriumrectalegroup.id.14374	rs10248854	C	A	7	121281238	17348	0.3598	-0.0527827	0.0113463	4.21e-06	-0.048178	0.0959938	0.615747	0.00124589	21.6382
genus..Eubacteriumrectalegroup.id.14374	rs10797540	A	G	1	234530370	17350	0.4344	0.0503179	0.0108389	3.53e-06	0.131788	0.0923788	0.153692	0.0012406	21.5487
genus..Eubacteriumrectalegroup.id.14374	rs143694765	T	C	1	116082909	15124	0.0944	0.0870025	0.019779	9.75e-06	-0.260345	0.15602	0.0951844	0.00127772	19.3464
genus..Eubacteriumrectalegroup.id.14374	rs2884897	A	G	11	8129537	10813	0.0527	-0.129364	0.0289021	6.44e-06	-0.0438995	0.218548	0.840801	0.00184934	20.0303
genus..Eubacteriumrectalegroup.id.14374	rs314726	T	C	2	125553155	16966	0.4573	0.0528824	0.0109486	1.38e-06	-0.0219602	0.093589	0.814484	0.00137318	23.3266
genus..Eubacteriumrectalegroup.id.14374	rs35398954	A	G	15	93006765	16621	0.1213	-0.0901402	0.0174602	5.4e-07	0.0644908	0.149024	0.665193	0.00160098	26.6494
genus..Eubacteriumrectalegroup.id.14374	rs59427698	A	G	9	129425745	16613	0.2028	-0.0576035	0.0130853	5.37e-06	0.0797907	0.108376	0.461583	0.00116513	19.3765
genus..Eubacteriumrectalegroup.id.14374	rs62547233	A	G	9	92013419	17347	0.3072	0.0536319	0.0120201	9.9e-06	-0.0572291	0.101453	0.57269	0.00114633	19.9059
genus..Eubacteriumruminantiumgroup.id.11340	rs10131724	A	C	14	52219066	5071	0.0636	-0.199832	0.0414577	2.39e-06	0.0329101	0.194664	0.865748	0.00456081	23.2247
genus..Eubacteriumruminantiumgroup.id.11340	rs10923018	G	A	1	88523399	7739	0.4722	0.0726438	0.0160924	6.8e-06	0.0584236	0.0923708	0.527067	0.0026262	20.3724
genus..Eubacteriumruminantiumgroup.id.11340	rs11637981	G	T	15	61289622	7718	0.4841	-0.073258	0.0160888	5.44e-06	0.00970862	0.0931837	0.91702	0.00267913	20.7277
genus..Eubacteriumruminantiumgroup.id.11340	rs13025464	T	C	2	201610645	7738	0.3827	-0.0737077	0.0163786	6.97e-06	-0.0238114	0.0951334	0.80236	0.00261042	20.247
genus..Eubacteriumruminantiumgroup.id.11340	rs139749	C	T	22	25303055	7314	0.3419	-0.0845439	0.0171791	8.59e-07	-0.137387	0.0986485	0.163712	0.00330046	24.2129
genus..Eubacteriumruminantiumgroup.id.11340	rs16891896	G	A	5	33897589	4753	0.0586	-0.174787	0.0390573	2.38e-06	0.0595201	0.211328	0.778214	0.00419586	20.0185
genus..Eubacteriumruminantiumgroup.id.11340	rs17519472	C	T	12	30360954	7710	0.1541	0.107804	0.0233984	4.7e-06	0.0122772	0.131408	0.925564	0.00274569	21.222
genus..Eubacteriumruminantiumgroup.id.11340	rs209813	G	A	6	11953633	7264	0.166	-0.103488	0.0236391	9.23e-06	-0.00673132	0.14076	0.961859	0.00263148	19.1602
genus..Eubacteriumruminantiumgroup.id.11340	rs2116427	A	G	5	121182996	7739	0.2565	0.0911461	0.0182353	4.67e-07	0.0133987	0.106361	0.899753	0.00321784	24.9768
genus..Eubacteriumruminantiumgroup.id.11340	rs2229917	A	G	9	130980937	7050	0.0666	0.153538	0.0323922	2.16e-06	0.05183	0.187329	0.782026	0.00317672	22.4609
genus..Eubacteriumruminantiumgroup.id.11340	rs2418654	C	T	2	71247578	7314	0.4781	-0.0748879	0.0165852	6.17e-06	-0.0138787	0.09528	0.884188	0.00277984	20.3829
genus..Eubacteriumruminantiumgroup.id.11340	rs2817174	C	T	1	3044181	7710	0.4294	-0.0734306	0.0163687	7.87e-06	0.00025733	0.095388	0.997848	0.00260339	20.1193
genus..Eubacteriumruminantiumgroup.id.11340	rs57340348	T	C	6	130030114	7314	0.2147	-0.0979429	0.0212166	4.93e-06	-0.160606	0.118463	0.17518	0.0029052	21.3047
genus..Eubacteriumruminantiumgroup.id.11340	rs606117	A	G	9	2539358	7263	0.332	0.0833243	0.018056	4.82e-06	-0.157068	0.100451	0.117906	0.00292357	21.2903
genus..Eubacteriumruminantiumgroup.id.11340	rs6676699	G	T	1	197978281	7708	0.2217	-0.0888124	0.0196447	6.38e-06	0.0949523	0.114201	0.40572	0.00264462	20.4335
genus..Eubacteriumruminantiumgroup.id.11340	rs7000472	A	G	8	138626268	7739	0.3618	-0.0762282	0.016523	4.07e-06	0.288752	0.0952925	0.00244422	0.00274268	21.2785
genus..Eubacteriumruminantiumgroup.id.11340	rs72836424	C	T	10	129037453	7314	0.0954	-0.139825	0.030069	2.62e-06	-0.0037006	0.163448	0.981937	0.00294777	21.6178
genus..Eubacteriumruminantiumgroup.id.11340	rs73139629	A	C	12	63306003	7314	0.1322	-0.115098	0.0247909	5.36e-06	0.177336	0.144703	0.22038	0.00293843	21.5491
genus..Eubacteriumventriosumgroup.id.11341	rs11617697	A	G	13	98785900	11497	0.0477	-0.143349	0.0286241	7.22e-07	0.080063	0.213067	0.707092	0.00217667	25.0754
genus..Eubacteriumventriosumgroup.id.11341	rs12964517	G	A	18	22460785	15289	0.3161	0.0587198	0.0123453	2.07e-06	-0.026616	0.0985098	0.787017	0.00147755	22.6207
genus..Eubacteriumventriosumgroup.id.11341	rs13082419	C	T	3	107736434	14501	0.17	-0.0715522	0.016137	9.56e-06	0.0592495	0.126526	0.639584	0.00135399	19.6581
genus..Eubacteriumventriosumgroup.id.11341	rs16884680	G	T	8	114445055	15289	0.1074	-0.0906428	0.0191909	1.74e-06	0.109242	0.157289	0.487351	0.00145701	22.3059
genus..Eubacteriumventriosumgroup.id.11341	rs35179274	C	T	14	51960625	15287	0.2435	-0.0627263	0.013786	5.76e-06	-0.156848	0.109152	0.150724	0.00135243	20.6999
genus..Eubacteriumventriosumgroup.id.11341	rs3809430	T	C	14	44975510	15287	0.3479	-0.0548171	0.0118426	3.55e-06	-0.0227444	0.0941601	0.809129	0.00139962	21.4232
genus..Eubacteriumventriosumgroup.id.11341	rs66746423	C	T	1	109398264	14578	0.1561	0.0751501	0.0164978	6.11e-06	-0.117273	0.130339	0.36825	0.00142131	20.7465
genus..Eubacteriumventriosumgroup.id.11341	rs6704822	A	G	2	203661779	15289	0.1163	0.0739179	0.0166705	6.62e-06	0.0624678	0.132076	0.636235	0.0012843	19.6583
genus..Eubacteriumventriosumgroup.id.11341	rs72783037	C	A	16	60348381	15286	0.1869	0.0658926	0.0143747	6.55e-06	0.0262715	0.114278	0.818177	0.00137273	21.0097
genus..Eubacteriumventriosumgroup.id.11341	rs73615400	T	C	20	50140919	15146	0.0905	-0.0956303	0.0193428	9.54e-07	0.146576	0.164802	0.373785	0.00161122	24.4398
genus..Eubacteriumventriosumgroup.id.11341	rs73849225	T	C	4	126371814	14573	0.0795	0.0975711	0.0224388	5.21e-06	-0.0342701	0.185968	0.853794	0.00129578	18.9053
genus..Eubacteriumventriosumgroup.id.11341	rs78250280	G	A	1	147291928	14835	0.1491	0.0749762	0.0164404	3.36e-06	-0.0423783	0.127608	0.739815	0.00139999	20.7951
genus..Eubacteriumventriosumgroup.id.11341	rs876734	C	T	12	52423996	14913	0.2893	-0.0618696	0.0132532	2.89e-06	0.037494	0.108107	0.728725	0.00145919	21.7898
genus..Eubacteriumxylanophilumgroup.id.14375	rs10917203	A	C	1	22627266	12930	0.335	0.0612633	0.0130917	3.15e-06	0.0119428	0.0983224	0.903322	0.00169074	21.8949
genus..Eubacteriumxylanophilumgroup.id.14375	rs112176119	C	T	16	73696771	12199	0.0646	-0.113455	0.0245762	3.33e-06	-0.187505	0.176017	0.286754	0.00174397	21.3084
genus..Eubacteriumxylanophilumgroup.id.14375	rs13239072	G	A	7	43566344	13307	0.2753	0.0687427	0.0142728	1.82e-06	-0.237045	0.10445	0.0232411	0.00174019	23.1936
genus..Eubacteriumxylanophilumgroup.id.14375	rs17830032	G	A	20	57995506	9527	0.0537	-0.160597	0.0310515	2.39e-07	0.0282596	0.213469	0.894681	0.00279988	26.7437
genus..Eubacteriumxylanophilumgroup.id.14375	rs1999224	G	T	9	130498120	13309	0.0885	-0.0949051	0.0203503	3.75e-06	0.0281806	0.155536	0.856223	0.00163149	21.7457
genus..Eubacteriumxylanophilumgroup.id.14375	rs2012708	A	G	16	84790559	13306	0.3638	0.0573202	0.0126905	6.53e-06	0.00114738	0.0959454	0.990459	0.0015309	20.3983
genus..Eubacteriumxylanophilumgroup.id.14375	rs2213117	T	G	11	131009660	12878	0.161	0.0877797	0.0189012	4.21e-06	0.0126781	0.156051	0.935249	0.00167199	21.5646
genus..Eubacteriumxylanophilumgroup.id.14375	rs75586835	A	G	4	87891938	12550	0.0666	-0.114498	0.0263455	9.39e-06	-0.141316	0.18897	0.454568	0.00150274	18.8848
genus.Faecalibacterium.id.2057	rs10927394	G	T	1	245267339	3495	0.0268	-0.232262	0.0512364	7.02e-06	0.00839536	0.273138	0.97548	0.00584529	20.5376
genus.Faecalibacterium.id.2057	rs114946999	C	T	2	37125235	15673	0.0984	-0.0861565	0.01896	5.7e-06	0.135707	0.159462	0.394754	0.00131575	20.6463
genus.Faecalibacterium.id.2057	rs11776390	T	C	8	38593645	16718	0.0895	-0.078354	0.017183	6.4e-06	0.137968	0.145329	0.342445	0.00124222	20.7907
genus.Faecalibacterium.id.2057	rs1271565	C	T	14	64044097	17638	0.2724	-0.0576251	0.0119649	1.3e-06	0.0874338	0.102842	0.395227	0.00131336	23.1929
genus.Faecalibacterium.id.2057	rs12753492	A	C	1	14201546	17525	0.1491	0.0641305	0.0149933	8.8e-06	-0.0623616	0.127505	0.624776	0.00104285	18.2929
genus.Faecalibacterium.id.2057	rs2835874	T	C	21	39027901	17567	0.0696	-0.0866356	0.0196496	7.54e-06	-0.264158	0.176748	0.135032	0.00110537	19.4374
genus.Faecalibacterium.id.2057	rs6910935	A	G	6	131587157	12640	0.0537	0.134864	0.0277032	1.38e-06	0.106085	0.194147	0.584782	0.00187142	23.6954
genus.Faecalibacterium.id.2057	rs75499067	C	T	16	6099863	4526	0.0636	0.227585	0.0465522	1.76e-06	-0.0110863	0.212414	0.958376	0.00525295	23.8899
genus.Faecalibacterium.id.2057	rs79656633	T	C	1	111036827	9080	0.1054	0.145631	0.0323019	8.14e-06	0.142441	0.232779	0.540594	0.00223354	20.3215
genus.Faecalibacterium.id.2057	rs9536330	T	C	13	53567017	18082	0.4085	-0.048317	0.010797	5.33e-06	0.0688161	0.0952032	0.469782	0.00110628	20.0237
genus.FamilyXIIIAD3011group.id.11293	rs11126423	C	T	2	74195551	13735	0.1133	0.0904399	0.0196301	5.91e-06	-0.175026	0.158285	0.268829	0.00154303	21.2232
genus.FamilyXIIIAD3011group.id.11293	rs11736617	G	A	4	38917830	13778	0.1203	-0.0759493	0.0172101	9.02e-06	0.0862529	0.140442	0.539115	0.00141151	19.4724
genus.FamilyXIIIAD3011group.id.11293	rs12812672	T	C	12	18127597	13565	0.0736	-0.096065	0.020828	2.56e-06	0.0793677	0.160213	0.620326	0.00156579	21.2701
genus.FamilyXIIIAD3011group.id.11293	rs149302	T	C	5	14159925	14192	0.2127	-0.0645635	0.0143225	7.48e-06	-0.09183	0.113144	0.417009	0.00142979	20.3178
genus.FamilyXIIIAD3011group.id.11293	rs16840310	A	G	1	240694163	14201	0.3718	-0.0608052	0.0122149	6.75e-07	0.0536225	0.0956808	0.575185	0.00174191	24.7765
genus.FamilyXIIIAD3011group.id.11293	rs16940167	C	T	15	58683697	14201	0.169	0.0732552	0.0159898	3.91e-06	0.160029	0.126508	0.205881	0.00147581	20.986
genus.FamilyXIIIAD3011group.id.11293	rs17156849	G	A	7	28603985	13352	0.0626	-0.112891	0.0245292	4.19e-06	-0.113169	0.173762	0.514861	0.00158385	21.178
genus.FamilyXIIIAD3011group.id.11293	rs62029761	A	G	16	16006242	9655	0.0676	0.128753	0.0276002	3.89e-06	-0.0940245	0.23335	0.686997	0.00224885	21.757
genus.FamilyXIIIAD3011group.id.11293	rs62200412	C	T	20	4618639	13661	0.171	-0.0800851	0.0163834	5.8e-07	-0.0881502	0.128301	0.492048	0.00174603	23.8908
genus.FamilyXIIIAD3011group.id.11293	rs72730932	C	A	1	192019835	13102	0.164	-0.0899559	0.0177107	6.89e-07	0.269474	0.127109	0.034004	0.00196516	25.7943
genus.FamilyXIIIAD3011group.id.11293	rs739451	C	T	9	136678954	14197	0.1759	0.0649589	0.0147534	7.88e-06	0.0442659	0.114123	0.698105	0.00136365	19.3834
genus.FamilyXIIIAD3011group.id.11293	rs9837139	A	G	3	29811865	13527	0.0815	0.10752	0.0240482	8.71e-06	-0.165742	0.19112	0.385824	0.00147562	19.9872
genus.FamilyXIIIUCG001.id.11294	rs112362903	A	G	17	33761027	8579	0.0427	-0.149047	0.0333271	7.88e-06	0.105292	0.228428	0.644839	0.00232596	19.9963
genus.FamilyXIIIUCG001.id.11294	rs12049454	T	C	1	85228325	12748	0.3012	-0.0647298	0.0134065	1.17e-06	0.0920571	0.0991913	0.353368	0.00182532	23.3081
genus.FamilyXIIIUCG001.id.11294	rs1426266	T	C	3	188224096	12751	0.2962	-0.0665521	0.0137151	1.25e-06	-0.0392192	0.101104	0.698083	0.00184324	23.5429
genus.FamilyXIIIUCG001.id.11294	rs3842897	G	A	1	183503664	12407	0.0646	-0.112639	0.0242751	5.2e-06	0.325722	0.180374	0.0709474	0.00173236	21.5272
genus.FamilyXIIIUCG001.id.11294	rs62414802	C	T	6	76598635	12750	0.2982	-0.0611904	0.013457	4.29e-06	-0.0276042	0.0964734	0.774776	0.00161904	20.673
genus.FamilyXIIIUCG001.id.11294	rs7119679	G	A	11	94681786	12445	0.1501	-0.0809085	0.0174782	3.52e-06	0.0768999	0.131642	0.559113	0.00171891	21.4252
genus.FamilyXIIIUCG001.id.11294	rs76463770	A	G	3	45479090	5651	0.0517	0.19313	0.0419866	3.77e-06	-0.0179783	0.216288	0.933754	0.00373017	21.1506
genus.FamilyXIIIUCG001.id.11294	rs8076666	A	G	17	78223817	12265	0.1362	0.088655	0.0198094	8.02e-06	0.0712297	0.148419	0.631282	0.00163037	20.0259
genus.Flavonifractor.id.2059	rs114873521	C	T	5	168218403	9156	0.0765	-0.130067	0.0294087	7.13e-06	-0.205699	0.195634	0.293052	0.00213181	19.5563
genus.Flavonifractor.id.2059	rs11811696	T	C	1	237351354	10221	0.1103	-0.116063	0.0241012	2.07e-06	-0.116874	0.159156	0.462742	0.00226377	23.1859
genus.Flavonifractor.id.2059	rs12030302	A	G	1	77887835	10805	0.4911	-0.0692276	0.0137467	5.61e-07	0.125327	0.0921447	0.173794	0.00234163	25.356
genus.Flavonifractor.id.2059	rs34066017	A	G	11	44849689	10705	0.2455	0.0764294	0.0159789	1.52e-06	0.33783	0.105753	0.00140069	0.00213261	22.8741
genus.Flavonifractor.id.2059	rs806808	T	C	10	32381186	10801	0.4761	0.0667272	0.0136557	1.18e-06	0.0219623	0.0916894	0.810695	0.00220573	23.8723
genus.Fusicatenibacter.id.11305	rs10439674	A	G	21	42681392	17381	0.2018	-0.0572129	0.0130007	7.68e-06	-0.0360476	0.11474	0.753394	0.00111301	19.3645
genus.Fusicatenibacter.id.11305	rs167879	C	T	20	55937366	16542	0.167	-0.0659543	0.0148763	5.87e-06	-0.212647	0.121153	0.0792278	0.00118685	19.6538
genus.Fusicatenibacter.id.11305	rs1864685	A	C	17	70721782	17374	0.4652	-0.0494799	0.0108105	4.96e-06	0.139834	0.0917899	0.127654	0.00120433	20.9468
genus.Fusicatenibacter.id.11305	rs2025938	G	A	10	112177119	15626	0.0765	-0.0967298	0.0205426	2.99e-06	-0.112613	0.167215	0.500653	0.00141693	22.1695
genus.Fusicatenibacter.id.11305	rs206581	A	G	18	10370596	17384	0.2087	-0.0568339	0.0127894	8.96e-06	0.235216	0.111003	0.0340905	0.00113467	19.7453
genus.Fusicatenibacter.id.11305	rs2132128	G	A	8	15360718	17370	0.165	-0.0771914	0.0160344	1.08e-06	-0.0336446	0.143263	0.814328	0.00133245	23.1729
genus.Fusicatenibacter.id.11305	rs3303	T	C	10	120447429	16877	0.0765	-0.0953657	0.020407	3.94e-06	0.0402099	0.164586	0.806992	0.00129232	21.8361
genus.Fusicatenibacter.id.11305	rs4378146	A	C	1	24927625	17384	0.2416	-0.0616691	0.0125259	7.2e-07	0.0697959	0.105739	0.509203	0.0013924	24.2364
genus.Fusicatenibacter.id.11305	rs60254196	A	G	7	148856720	16978	0.5408	-0.0492427	0.0109365	5.47e-06	0.0810495	0.0924473	0.380644	0.00119268	20.2711
genus.Fusicatenibacter.id.11305	rs62187631	T	C	2	226649570	16522	0.1402	-0.0710571	0.015924	4.55e-06	-0.0770412	0.126696	0.543136	0.00120372	19.9094
genus.Fusicatenibacter.id.11305	rs62353480	A	G	5	29595000	16119	0.171	-0.0701397	0.0145589	1.57e-06	0.0451299	0.124071	0.716051	0.00143783	23.2069
genus.Fusicatenibacter.id.11305	rs6515626	G	A	20	25257001	7796	0.0616	0.141575	0.0313559	7.29e-06	-0.113559	0.227588	0.617801	0.00260813	20.3809
genus.Fusicatenibacter.id.11305	rs73103914	A	G	12	58658311	17384	0.1779	-0.0597324	0.0134458	8.3e-06	-0.146758	0.11214	0.190635	0.00113398	19.7333
genus.Fusicatenibacter.id.11305	rs792108	T	C	2	5532793	16978	0.3539	-0.0508345	0.0113843	8.5e-06	-0.0482044	0.0952005	0.612614	0.00117302	19.9366
genus.Fusicatenibacter.id.11305	rs8028026	A	G	15	88353215	16522	0.0915	-0.0792146	0.0180505	8.06e-06	-0.210169	0.1445	0.145821	0.0011643	19.2566
genus.Fusicatenibacter.id.11305	rs8063430	T	C	16	73821805	15552	0.0596	-0.104026	0.022217	4.93e-06	-0.0708848	0.203244	0.727265	0.00140773	21.9211
genus.Fusicatenibacter.id.11305	rs9905659	G	A	17	70697344	17384	0.1879	-0.061617	0.0136576	7.31e-06	-0.205311	0.121341	0.0906421	0.00116949	20.3518
genus.Gordonibacter.id.821	rs13412653	A	C	2	30158494	3723	0.3539	0.107597	0.0239228	8.61e-06	0.1441	0.0957829	0.132468	0.00540424	20.2184
genus.Gordonibacter.id.821	rs16955299	G	A	17	52957210	3572	0.0835	-0.196423	0.0433538	6.37e-06	0.0616868	0.175595	0.725363	0.00571387	20.5157
genus.Gordonibacter.id.821	rs322296	G	A	7	136937189	3595	0.1193	0.17869	0.037722	4.02e-06	0.0568309	0.143109	0.691281	0.0062031	22.4268
genus.Gordonibacter.id.821	rs3765837	T	G	1	210628449	3556	0.0785	-0.190729	0.0433608	7.17e-06	0.199459	0.158869	0.2093	0.0054115	19.3371
genus.Gordonibacter.id.821	rs4596722	A	G	9	88787144	3723	0.4761	0.102908	0.0231571	9.06e-06	0.0718861	0.0920732	0.43495	0.00527645	19.7378
genus.Gordonibacter.id.821	rs61934597	C	T	12	131024079	3684	0.0755	-0.172495	0.0388567	8.37e-06	0.0559589	0.155486	0.718923	0.00532087	19.6962
genus.Gordonibacter.id.821	rs71545975	A	G	7	47144505	3556	0.173	-0.153972	0.0338918	7.04e-06	-0.120833	0.131898	0.359611	0.00577059	20.6277
genus.Gordonibacter.id.821	rs72714787	C	A	4	136768501	3723	0.1044	0.181405	0.0377102	1.43e-06	-0.0848193	0.153145	0.579682	0.00617727	23.1285
genus.Gordonibacter.id.821	rs72939513	A	G	1	83136096	3435	0.0537	-0.21399	0.0490592	7.98e-06	-0.122644	0.202992	0.545724	0.00550832	19.0148
genus.Gordonibacter.id.821	rs7294633	C	T	12	29024534	3723	0.3509	0.12867	0.0249946	3.44e-07	-0.0758647	0.100733	0.451376	0.00706786	26.4867
genus.Gordonibacter.id.821	rs768830	G	A	7	18970607	3723	0.1292	0.149852	0.0333315	7.76e-06	0.165617	0.137178	0.227311	0.00539976	20.2016
genus.Haemophilus.id.3698	rs10781340	G	A	9	78752170	9037	0.166	0.0948915	0.0203221	4.32e-06	0.193175	0.121886	0.112993	0.00240684	21.7983
genus.Haemophilus.id.3698	rs111582866	G	A	16	48742489	8370	0.1014	-0.124265	0.026016	1.27e-06	0.0339172	0.150633	0.821852	0.00271839	22.8095
genus.Haemophilus.id.3698	rs35509	G	A	12	115493337	8430	0.0785	0.128249	0.0268779	2.01e-06	0.129589	0.155932	0.40594	0.0026935	22.7622
genus.Haemophilus.id.3698	rs4822728	T	C	22	26891808	9119	0.4374	0.0705861	0.0151388	3.48e-06	-0.100582	0.0945	0.287167	0.00237835	21.7351
genus.Haemophilus.id.3698	rs76022354	C	T	10	94306385	3618	0.0328	0.244638	0.0505504	1.83e-06	0.0873586	0.228016	0.701627	0.0064317	23.4076
genus.Haemophilus.id.3698	rs78909003	T	C	9	105650242	3559	0.0497	-0.246256	0.0503924	1.67e-06	-0.00867968	0.204892	0.96621	0.00666516	23.867
genus.Haemophilus.id.3698	rs9328464	T	C	6	8350917	9119	0.492	0.0723095	0.0148799	1.42e-06	0.0334611	0.0911201	0.713455	0.00258296	23.6098
genus.Haemophilus.id.3698	rs9382510	C	T	6	55448491	9117	0.2455	-0.093521	0.0172649	7.12e-08	-0.0214514	0.108208	0.842855	0.00320808	29.3358
genus.Haemophilus.id.3698	rs9895850	T	C	17	64535013	4592	0.0497	-0.192957	0.0416755	2.14e-06	-0.489543	0.207961	0.018572	0.00464659	21.4274
genus.Holdemanella.id.11393	rs12513188	G	A	4	71000791	7700	0.2217	0.0903906	0.0195276	4.65e-06	-0.0282048	0.117008	0.809516	0.00277492	21.4208
genus.Holdemanella.id.11393	rs17586763	T	C	13	50932063	3817	0.0179	-0.227285	0.0510135	7.72e-06	0.0763939	0.225747	0.735058	0.00517363	19.84
genus.Holdemanella.id.11393	rs1926302	G	A	1	65153340	7702	0.1531	-0.107972	0.0231421	7.5e-06	-0.0878961	0.140079	0.530348	0.0028183	21.7622
genus.Holdemanella.id.11393	rs34187114	C	A	8	138623633	7704	0.166	-0.104505	0.022601	5.13e-06	-0.0600729	0.126632	0.635222	0.0027676	21.3752
genus.Holdemanella.id.11393	rs35228298	G	A	3	85392882	7456	0.2465	0.0934832	0.0202886	7.3e-06	0.0291888	0.112822	0.795856	0.00283938	21.225
genus.Holdemanella.id.11393	rs4541991	T	C	9	105004835	7657	0.2356	-0.0927334	0.0194435	2.1e-06	0.0319422	0.113521	0.778421	0.00296195	22.7411
genus.Holdemanella.id.11393	rs62113381	T	C	19	7668225	7310	0.159	-0.105447	0.0232029	5.54e-06	0.217931	0.129333	0.0919816	0.00281736	20.6474
genus.Holdemanella.id.11393	rs73011279	T	C	19	15020095	7456	0.2078	-0.0961669	0.0199336	1.36e-06	-0.056588	0.111506	0.611811	0.00311185	23.2681
genus.Holdemanella.id.11393	rs75764681	T	C	10	4494630	3003	0.0626	-0.283103	0.0598999	1.94e-06	0.390739	0.252539	0.121805	0.0073835	22.3227
genus.Holdemanella.id.11393	rs8113760	G	A	19	43851935	7456	0.3519	0.078999	0.01734	4.62e-06	-0.00531136	0.0962425	0.955989	0.00277606	20.7504
genus.Holdemania.id.2157	rs10885477	T	C	10	115332413	8690	0.0616	-0.135137	0.0301894	8.6e-06	0.0795411	0.186687	0.670059	0.00230047	20.0325
genus.Holdemania.id.2157	rs11080063	G	A	17	26789271	9103	0.4662	-0.0665238	0.0149837	6.67e-06	-0.0688754	0.0912834	0.450535	0.00216068	19.7069
genus.Holdemania.id.2157	rs111745969	A	G	15	93110222	8233	0.0795	0.120677	0.0265781	3.71e-06	-0.104948	0.15515	0.498768	0.00249779	20.6108
genus.Holdemania.id.2157	rs113593397	A	G	8	123973840	8296	0.1024	-0.128935	0.0282526	9.36e-06	-0.129189	0.165878	0.436086	0.00250417	20.8218
genus.Holdemania.id.2157	rs116500994	G	T	13	81685543	8432	0.0517	-0.13755	0.0293386	2.34e-06	-0.234842	0.179494	0.190754	0.00260006	21.9757
genus.Holdemania.id.2157	rs12701617	A	G	7	38292857	9106	0.4583	-0.0660617	0.0149427	9.52e-06	-0.0244045	0.0924031	0.791696	0.00214183	19.541
genus.Holdemania.id.2157	rs1867876	T	C	11	18768068	9109	0.2942	0.0842919	0.0162192	2.74e-07	0.0166607	0.101707	0.869879	0.00295636	27.0034
genus.Holdemania.id.2157	rs4146507	C	T	5	106209093	9108	0.2217	0.079488	0.0177002	7.23e-06	-0.114973	0.112535	0.30694	0.00220934	20.1628
genus.Holdemania.id.2157	rs73139538	G	A	7	63323145	8095	0.0527	-0.148594	0.0327469	7.77e-06	-0.131972	0.189718	0.486664	0.00253711	20.5851
genus.Holdemania.id.2157	rs77293403	A	G	5	77388406	7585	0.0457	0.164556	0.0341775	1.77e-06	-0.20143	0.190559	0.290489	0.00304698	23.1758
genus.Holdemania.id.2157	rs80149660	C	T	10	129908282	3283	0.0586	-0.232987	0.0519183	6.04e-06	0.150882	0.192098	0.432194	0.00609673	20.1261
genus.Holdemania.id.2157	rs9500080	C	T	6	105737322	9106	0.2346	0.0926764	0.0178886	4.09e-07	0.0633468	0.110759	0.567365	0.00293886	26.8343
genus.Holdemania.id.2157	rs9529719	T	C	13	70856516	9107	0.325	0.074038	0.0160494	5.97e-06	-0.048089	0.100834	0.633424	0.00233131	21.2762
genus.Holdemania.id.2157	rs967319	T	C	3	60615680	9108	0.2465	0.0788638	0.0176744	8.38e-06	0.0386861	0.106321	0.715961	0.0021812	19.9054
genus.Howardella.id.2000	rs10048062	C	T	15	98476920	3800	0.1074	-0.147352	0.0336531	8.59e-06	-0.155903	0.137801	0.257905	0.00501988	19.1617
genus.Howardella.id.2000	rs12452946	A	G	17	17253288	3800	0.501	-0.105833	0.0228941	3.8e-06	-0.00774053	0.0923734	0.933219	0.00559213	21.3584
genus.Howardella.id.2000	rs1484873	A	G	18	43206985	3608	0.0686	-0.227831	0.046335	2.56e-06	0.357762	0.204079	0.0795928	0.00665642	24.1639
genus.Howardella.id.2000	rs17167098	G	A	7	133154356	3586	0.1133	-0.169366	0.0352068	1.12e-06	0.10032	0.131105	0.444163	0.00641201	23.1289
genus.Howardella.id.2000	rs2154047	C	A	14	95452797	3623	0.0676	-0.192557	0.0420093	9.97e-06	0.146762	0.165664	0.375671	0.00576564	20.9985
genus.Howardella.id.2000	rs36081916	T	C	7	93527414	3216	0.1113	-0.18123	0.0402987	4.7e-06	0.218935	0.159881	0.170886	0.00624939	20.2119
genus.Howardella.id.2000	rs3791893	A	G	2	218819396	3795	0.1233	0.147035	0.034023	9.5e-06	0.0721971	0.142286	0.611869	0.00489727	18.6668
genus.Howardella.id.2000	rs609430	T	G	4	169178315	3798	0.339	-0.112045	0.0239328	3.34e-06	-0.113885	0.0973048	0.241843	0.00573782	21.9065
genus.Howardella.id.2000	rs672217	G	A	18	60125134	3611	0.1412	0.164146	0.0349993	3.52e-06	-0.0290308	0.135748	0.830658	0.00605447	21.9837
genus.Howardella.id.2000	rs901099	T	G	11	77901287	3647	0.3121	-0.12718	0.0250924	6.53e-07	-0.00509534	0.100839	0.9597	0.0069947	25.6753
genus.Hungatella.id.11306	rs10044993	C	A	5	58424440	4209	0.1173	0.139547	0.0316748	8.07e-06	0.171483	0.131549	0.19238	0.00459025	19.4002
genus.Hungatella.id.11306	rs13128780	T	C	4	166058998	3999	0.1451	-0.149725	0.0312777	1.75e-06	-0.0518947	0.131096	0.692214	0.00569753	22.9035
genus.Hungatella.id.11306	rs13249325	T	G	8	14853525	4209	0.3668	-0.100023	0.0225883	9.69e-06	0.0165384	0.0946893	0.861347	0.00463693	19.5984
genus.Hungatella.id.11306	rs17092615	G	A	14	95973619	4009	0.1243	0.152235	0.0337867	7.38e-06	-0.250863	0.138173	0.0694363	0.00503854	20.2917
genus.Hungatella.id.11306	rs72759041	G	T	15	89577376	3910	0.2346	-0.126025	0.0282242	3.86e-06	-0.00250274	0.107376	0.981404	0.00507322	19.9272
genus.Intestinibacter.id.11345	rs11109097	C	T	12	97928437	11886	0.3121	0.0624272	0.0138539	5.49e-06	0.00211855	0.1005	0.983182	0.0017054	20.3016
genus.Intestinibacter.id.11345	rs118030283	G	A	16	5993076	8830	0.0378	-0.151829	0.0324471	2.67e-06	-0.132816	0.201301	0.50939	0.00247355	21.8907
genus.Intestinibacter.id.11345	rs16938435	T	C	9	21502923	12303	0.0606	-0.112189	0.0235439	1.8e-06	0.103494	0.174228	0.552501	0.00184217	22.7023
genus.Intestinibacter.id.11345	rs2098844	C	T	11	127703160	12291	0.4245	-0.0575295	0.0128416	6.79e-06	-0.0701493	0.0926763	0.449093	0.00163023	20.0667
genus.Intestinibacter.id.11345	rs2702387	A	G	4	179361262	12291	0.3519	0.0608559	0.0132145	4.26e-06	-0.071442	0.0974598	0.463533	0.00172252	21.2046
genus.Intestinibacter.id.11345	rs4327025	G	A	15	92446683	12303	0.1948	-0.0810346	0.0154397	1.64e-07	-0.0653519	0.112035	0.559679	0.002234	27.5419
genus.Intestinibacter.id.11345	rs447950	A	G	5	148846426	12303	0.2992	0.0628342	0.0136652	5.64e-06	-0.0637543	0.0995393	0.521852	0.00171554	21.1391
genus.Intestinibacter.id.11345	rs478972	T	C	11	125663184	10333	0.0596	-0.142681	0.0297116	1.82e-06	-0.20547	0.211049	0.330272	0.00222682	23.0566
genus.Intestinibacter.id.11345	rs6062862	A	G	20	61325223	12189	0.0944	0.0924508	0.0204658	6.68e-06	0.0306469	0.142878	0.830159	0.00167136	20.4029
genus.Intestinibacter.id.11345	rs62430350	T	C	6	170918194	7650	0.0577	0.151096	0.0351476	6.84e-06	-0.325784	0.206861	0.11528	0.00240992	18.4756
genus.Intestinibacter.id.11345	rs68093214	C	T	3	70657785	11886	0.2575	0.0662258	0.0149877	9.26e-06	0.0604393	0.106456	0.570211	0.00163996	19.5213
genus.Intestinibacter.id.11345	rs6875660	C	T	5	159686256	12293	0.1233	0.0890455	0.0193905	3.06e-06	0.00927554	0.145915	0.949314	0.00171255	21.0851
genus.Intestinibacter.id.11345	rs893394	G	A	2	20054971	11886	0.4195	0.0583322	0.0130729	7.85e-06	0.00662093	0.0939752	0.943832	0.00167227	19.9066
genus.Intestinibacter.id.11345	rs9348442	C	T	6	10303945	12303	0.0875	0.099082	0.0221625	6.26e-06	-0.0707896	0.172797	0.682048	0.00162194	19.9839
genus.Intestinimonas.id.2062	rs10262702	T	C	7	66890843	11766	0.1292	0.0918017	0.0194885	2.06e-06	0.0654324	0.140267	0.640868	0.00188234	22.1857
genus.Intestinimonas.id.2062	rs11258178	A	G	10	13124513	11766	0.4145	0.0660742	0.0134139	6.98e-07	0.0141219	0.0947716	0.881546	0.00205793	24.2595
genus.Intestinimonas.id.2062	rs12226153	A	G	11	94364293	9023	0.0616	-0.151142	0.0306922	5.12e-07	-0.0686396	0.195956	0.726129	0.0026804	24.2449
genus.Intestinimonas.id.2062	rs17067892	C	T	8	3763540	11544	0.0765	0.107194	0.0250013	6.38e-06	0.119059	0.177861	0.503243	0.00158988	18.3797
genus.Intestinimonas.id.2062	rs1859797	G	A	7	22007303	11766	0.504	0.060368	0.0131793	4.12e-06	-0.136847	0.0924846	0.138961	0.00178004	20.9777
genus.Intestinimonas.id.2062	rs2276760	A	G	3	150620956	12081	0.2197	-0.0685233	0.0152546	7.84e-06	-0.227641	0.112039	0.0421747	0.00166744	20.1746
genus.Intestinimonas.id.2062	rs2731794	C	T	5	17209391	11079	0.0596	0.120632	0.0257529	1.92e-06	-0.108009	0.184127	0.557471	0.00197657	21.9379
genus.Intestinimonas.id.2062	rs2930225	G	T	16	85327902	12003	0.2584	0.0729524	0.0152948	1.35e-06	0.0521682	0.103029	0.612613	0.00189181	22.7466
genus.Intestinimonas.id.2062	rs4113676	A	C	20	6218922	3170	0.0616	-0.218507	0.0490152	7.42e-06	-0.170353	0.223966	0.446884	0.00623011	19.8607
genus.Intestinimonas.id.2062	rs4784055	T	C	16	58818770	3193	0.0557	-0.175324	0.038599	8.72e-07	-0.256399	0.229368	0.26363	0.00641998	20.6185
genus.Intestinimonas.id.2062	rs62240188	G	A	3	10611142	10252	0.0686	0.130074	0.0267179	2.2e-06	-0.0177562	0.169949	0.916789	0.00230655	23.6968
genus.Intestinimonas.id.2062	rs62427239	C	A	6	155737906	6385	0.0457	0.162658	0.0367647	9.41e-06	0.139162	0.218644	0.524465	0.00305632	19.5683
genus.Intestinimonas.id.2062	rs6934519	C	T	6	67200802	12089	0.2753	0.0692373	0.0151154	8.57e-06	0.213887	0.104647	0.0409638	0.00173261	20.9784
genus.Intestinimonas.id.2062	rs716604	A	G	2	6514088	12090	0.1879	0.0818068	0.0165992	8.57e-07	-0.166175	0.119389	0.16396	0.00200496	24.2846
genus.Intestinimonas.id.2062	rs7170984	T	C	15	93819735	12090	0.2903	-0.0658116	0.0140767	2.98e-06	-0.163144	0.102689	0.112124	0.00180464	21.8539
genus.Intestinimonas.id.2062	rs72982915	C	T	2	140898088	5591	0.0457	0.183158	0.0402743	4.91e-06	-0.281211	0.219268	0.199667	0.00368555	20.6748
genus.Intestinimonas.id.2062	rs9823439	T	C	3	17187502	11766	0.4414	-0.0581947	0.0131455	9.86e-06	-0.00144042	0.0934606	0.987703	0.00166289	19.5948
genus.Lachnoclostridium.id.11308	rs1031599	G	T	3	66725825	17398	0.0845	-0.078627	0.0175644	6.31e-06	-0.133722	0.168055	0.426204	0.00115047	20.0367
genus.Lachnoclostridium.id.11308	rs12566975	T	C	1	185091351	17921	0.493	-0.0468097	0.0105787	9.57e-06	0.0318157	0.0917063	0.728643	0.00109137	19.5776
genus.Lachnoclostridium.id.11308	rs1528479	G	A	2	167244051	17477	0.3698	-0.0497798	0.0111919	9.64e-06	0.230477	0.0984625	0.0192449	0.00113068	19.781
genus.Lachnoclostridium.id.11308	rs1997204	T	C	12	102046595	14138	0.0527	-0.108075	0.0242022	5.97e-06	-0.261975	0.199666	0.189497	0.00140844	19.9378
genus.Lachnoclostridium.id.11308	rs2385421	A	G	18	19743455	17903	0.1044	0.0746186	0.0180734	7.14e-06	0.0515193	0.176842	0.770799	0.000951206	17.0438
genus.Lachnoclostridium.id.11308	rs3821998	C	A	4	38694566	17920	0.0885	-0.0864066	0.0192519	6.72e-06	0.0354787	0.167714	0.832463	0.00112284	20.1417
genus.Lachnoclostridium.id.11308	rs4738679	G	A	8	59370320	17921	0.3648	-0.0520267	0.011404	4.42e-06	-0.123346	0.0974962	0.205823	0.00116003	20.8106
genus.Lachnoclostridium.id.11308	rs6112314	A	C	20	19300846	17842	0.3966	-0.0561715	0.0108174	2.43e-07	-0.136392	0.0937449	0.145688	0.00150899	26.961
genus.Lachnoclostridium.id.11308	rs615997	T	C	3	23037786	17911	0.499	0.0511752	0.0106491	2.03e-06	-0.0768039	0.0923998	0.405853	0.00128771	23.0913
genus.Lachnoclostridium.id.11308	rs62285313	A	G	3	177470032	16991	0.0855	0.0864203	0.0181565	1.58e-06	0.115494	0.150084	0.44158	0.00133158	22.6524
genus.Lachnoclostridium.id.11308	rs72829893	G	T	17	46694541	12404	0.0656	0.117472	0.0268103	5.58e-06	0.232316	0.210668	0.270132	0.00154538	19.1954
genus.Lachnoclostridium.id.11308	rs78068103	A	G	17	13816159	17477	0.0915	0.0886199	0.0194248	3.67e-06	0.444117	0.184527	0.0160935	0.0011895	20.8113
genus.Lachnoclostridium.id.11308	rs789029	C	T	18	1053252	17922	0.1889	-0.0641289	0.0137974	3.75e-06	0.0149567	0.122807	0.903065	0.00120393	21.6005
genus.Lachnospira.id.2004	rs13157098	A	G	5	176802250	15947	0.167	-0.0768058	0.0155312	5.99e-07	-0.0990093	0.129921	0.446016	0.00153121	24.4525
genus.Lachnospira.id.2004	rs159484	G	A	4	111995627	16487	0.1133	0.0794668	0.0176999	6.68e-06	-0.109348	0.157587	0.48775	0.00122112	20.1548
genus.Lachnospira.id.2004	rs2520509	A	G	12	91006514	16500	0.3181	0.0519063	0.011578	7.42e-06	-0.0852205	0.0987438	0.388112	0.00121664	20.0966
genus.Lachnospira.id.2004	rs4686798	T	C	3	186445436	16497	0.3857	0.0531826	0.0113747	2.74e-06	0.0647101	0.0948963	0.4953	0.00132335	21.8576
genus.Lachnospira.id.2004	rs4923324	G	A	11	25962890	16490	0.2386	-0.0617321	0.0133387	2.44e-06	-0.0972239	0.107145	0.364193	0.00129722	21.4163
genus.Lachnospira.id.2004	rs56791201	T	C	2	57701660	16486	0.4573	0.051823	0.0110697	2.93e-06	0.136254	0.0916165	0.136956	0.00132765	21.9141
genus.LachnospiraceaeFCS020group.id.11314	rs10093861	G	A	8	121244406	13772	0.498	-0.0568869	0.0121152	3.06e-06	-0.0304938	0.0913861	0.73862	0.00159835	22.0445
genus.LachnospiraceaeFCS020group.id.11314	rs1254846	G	A	10	44346094	13172	0.0915	0.105963	0.0232501	5.6e-06	-0.0873225	0.178982	0.625631	0.00157441	20.7677
genus.LachnospiraceaeFCS020group.id.11314	rs1363769	T	C	19	17865305	3555	0.0328	-0.200628	0.0449372	1.58e-06	-0.115684	0.206751	0.575798	0.00557577	19.9218
genus.LachnospiraceaeFCS020group.id.11314	rs2322265	C	T	4	166588085	13772	0.2555	-0.0666305	0.0141577	5.21e-06	0.104503	0.1087	0.336359	0.00160572	22.1463
genus.LachnospiraceaeFCS020group.id.11314	rs2862811	T	C	3	165996415	13772	0.4543	0.0564927	0.0121736	3.92e-06	0.0771059	0.0919601	0.401766	0.00156125	21.532
genus.LachnospiraceaeFCS020group.id.11314	rs35035870	T	C	11	3248876	5642	0.0358	-0.190615	0.0414403	2.62e-06	0.280021	0.221513	0.206183	0.00373604	21.1503
genus.LachnospiraceaeFCS020group.id.11314	rs3999074	G	T	10	65563647	13772	0.4781	-0.0550587	0.0121847	6.55e-06	-0.109817	0.0928077	0.236701	0.00148041	20.4155
genus.LachnospiraceaeFCS020group.id.11314	rs4452603	T	G	6	71966268	13487	0.2863	0.0604208	0.0135965	8.98e-06	-0.0951014	0.103682	0.359018	0.00146208	19.745
genus.LachnospiraceaeFCS020group.id.11314	rs7249113	G	A	19	2571232	13534	0.2813	0.0679483	0.0133496	3.72e-07	0.116564	0.102086	0.253528	0.00191058	25.9034
genus.LachnospiraceaeFCS020group.id.11314	rs72793667	A	G	2	53946431	12396	0.0835	-0.116881	0.0246589	1.63e-06	-0.22874	0.170931	0.180831	0.00180913	22.463
genus.LachnospiraceaeFCS020group.id.11314	rs9308097	A	G	4	165786478	13542	0.4523	0.055381	0.0123659	7.47e-06	-0.062392	0.0934194	0.504217	0.00147891	20.0541
genus.LachnospiraceaeFCS020group.id.11314	rs9788306	C	T	13	40419314	13772	0.2843	-0.062804	0.0130744	1.39e-06	0.0827064	0.100502	0.410545	0.00167265	23.071
genus.LachnospiraceaeNC2004group.id.11316	rs117467633	T	C	17	21157406	5077	0.0626	-0.169687	0.0383169	9.13e-06	0.0585248	0.189616	0.757588	0.00384803	19.6042
genus.LachnospiraceaeNC2004group.id.11316	rs12127733	G	A	1	234157721	6226	0.1779	0.115182	0.0246006	3.11e-06	-0.0698724	0.120311	0.561399	0.00350863	21.9146
genus.LachnospiraceaeNC2004group.id.11316	rs12208226	C	A	6	22725908	5620	0.1064	-0.154739	0.0340372	9.75e-06	-0.15586	0.168009	0.353567	0.00366405	20.6603
genus.LachnospiraceaeNC2004group.id.11316	rs12863463	G	A	13	47512191	5516	0.0547	-0.156365	0.0345372	6.04e-06	-0.350591	0.176704	0.0472501	0.00370229	20.4903
genus.LachnospiraceaeNC2004group.id.11316	rs17067076	G	A	18	58229086	4449	0.0765	-0.154631	0.0352194	5.61e-06	-0.0324428	0.20258	0.872764	0.00431412	19.268
genus.LachnospiraceaeNC2004group.id.11316	rs1928659	T	C	9	29334137	5516	0.2495	0.102522	0.0226445	6.17e-06	-0.0402598	0.108039	0.709416	0.00370231	20.4904
genus.LachnospiraceaeNC2004group.id.11316	rs1929743	T	C	13	76829562	6330	0.3121	0.0837206	0.0190318	9.06e-06	-0.0663876	0.0963571	0.490839	0.00304771	19.3449
genus.LachnospiraceaeNC2004group.id.11316	rs3756315	A	G	5	149544722	6328	0.339	-0.0883469	0.0188397	3.33e-06	-0.112735	0.0983021	0.251455	0.00346308	21.9836
genus.LachnospiraceaeNC2004group.id.11316	rs6116753	G	A	20	5330700	6278	0.2396	0.0994748	0.0209139	2.92e-06	-0.0404055	0.104858	0.69999	0.00359064	22.616
genus.LachnospiraceaeND3007group.id.11317	rs2861203	G	A	3	172950553	15305	0.3191	0.0572304	0.0127279	7.37e-06	0.175853	0.104329	0.0918817	0.00131927	20.2155
genus.LachnospiraceaeND3007group.id.11317	rs72776675	T	C	10	14137663	15302	0.175	-0.0647067	0.014797	8.72e-06	0.220125	0.122767	0.0729686	0.00124813	19.1203
genus.LachnospiraceaeND3007group.id.11317	rs9932954	A	G	16	1100633	15222	0.4284	-0.0561864	0.0115984	1.25e-06	-0.0150139	0.0921135	0.870524	0.0015393	23.4643
genus.LachnospiraceaeNK4A136group.id.11319	rs10952110	G	T	7	8497922	16764	0.4483	0.0487709	0.0109614	9.08e-06	0.121694	0.0928016	0.189743	0.00117949	19.794
genus.LachnospiraceaeNK4A136group.id.11319	rs11263806	A	G	17	35240097	17236	0.2783	-0.0524615	0.0116758	5.07e-06	-0.0947145	0.101079	0.348739	0.00116994	20.1864
genus.LachnospiraceaeNK4A136group.id.11319	rs12611395	A	G	19	21806125	16486	0.0895	-0.0902532	0.0199652	5.83e-06	0.0288166	0.15878	0.855985	0.00123801	20.4326
genus.LachnospiraceaeNK4A136group.id.11319	rs160061	A	G	5	6116659	17234	0.4682	0.0513831	0.0108094	2.12e-06	0.0654704	0.0917758	0.475615	0.00130943	22.5936
genus.LachnospiraceaeNK4A136group.id.11319	rs28540839	A	C	8	84735080	16764	0.4871	0.0508285	0.0110591	9.34e-06	0.129674	0.0913285	0.155647	0.00125849	21.1214
genus.LachnospiraceaeNK4A136group.id.11319	rs2880566	T	C	17	30016653	17232	0.1879	0.0599578	0.0134693	5.61e-06	-0.132686	0.11699	0.256724	0.0011486	19.8132
genus.LachnospiraceaeNK4A136group.id.11319	rs4955932	T	C	3	55181375	17236	0.3956	-0.0492283	0.0109388	7.05e-06	-0.0648473	0.0970742	0.504122	0.00117367	20.2508
genus.LachnospiraceaeNK4A136group.id.11319	rs59805249	T	C	5	90289997	15195	0.0905	0.0936162	0.0207982	9.45e-06	0.279012	0.195807	0.154175	0.00133159	20.2578
genus.LachnospiraceaeNK4A136group.id.11319	rs68104925	T	C	14	100177681	17227	0.3708	-0.0549104	0.0115385	2.37e-06	0.0749411	0.0958128	0.43412	0.00131289	22.6443
genus.LachnospiraceaeNK4A136group.id.11319	rs7073658	T	G	10	62175024	17236	0.4046	-0.0499621	0.0109693	5.27e-06	-0.0932255	0.0942847	0.322778	0.00120217	20.7432
genus.LachnospiraceaeNK4A136group.id.11319	rs73044693	A	G	19	51256120	12773	0.0666	-0.10758	0.0229884	3.57e-06	-0.0261718	0.174113	0.880516	0.00171162	21.8965
genus.LachnospiraceaeNK4A136group.id.11319	rs7616165	G	T	3	190415145	4094	0.0368	-0.230542	0.0483465	2.77e-06	-0.136963	0.214022	0.522208	0.00552354	22.7279
genus.LachnospiraceaeNK4A136group.id.11319	rs76193507	A	G	3	161749981	3578	0.0567	-0.22973	0.0499776	2.93e-06	-0.0327625	0.219714	0.881464	0.00587068	21.1175
genus.LachnospiraceaeNK4A136group.id.11319	rs7832116	A	G	8	4842929	17219	0.1461	-0.0714756	0.0151703	3.57e-06	0.020326	0.132264	0.877864	0.00128754	22.1961
genus.LachnospiraceaeNK4A136group.id.11319	rs954878	A	G	1	54578401	17227	0.4503	-0.0520656	0.0109082	1.78e-06	0.0337444	0.0931038	0.717024	0.00132072	22.7795
genus.LachnospiraceaeUCG001.id.11321	rs12131224	C	T	1	166199362	9676	0.1163	0.117095	0.02591	7.4e-06	0.0709214	0.163472	0.664402	0.00210637	20.42
genus.LachnospiraceaeUCG001.id.11321	rs2050911	G	A	1	82384407	10148	0.3042	0.0751466	0.0153934	1.11e-06	-0.224156	0.100792	0.0261517	0.00234287	23.8266
genus.LachnospiraceaeUCG001.id.11321	rs2371284	T	C	12	56256262	9961	0.2227	-0.0761893	0.0170127	7.56e-06	0.0619845	0.111207	0.577267	0.0020094	20.0519
genus.LachnospiraceaeUCG001.id.11321	rs437876	T	C	3	42568440	10150	0.3728	0.0784637	0.0144768	7.17e-08	0.0251445	0.0971677	0.795809	0.00288584	29.3703
genus.LachnospiraceaeUCG001.id.11321	rs4981345	T	C	14	21455973	9961	0.3509	-0.0681973	0.0149831	6.09e-06	0.0195277	0.096507	0.839647	0.0020755	20.7129
genus.LachnospiraceaeUCG001.id.11321	rs573933	T	C	9	14477851	10150	0.1024	-0.107898	0.0232346	3.11e-06	-0.0527424	0.16017	0.741936	0.00212017	21.5612
genus.LachnospiraceaeUCG001.id.11321	rs62496417	T	G	7	96965504	10150	0.2714	-0.0748504	0.0165681	5.88e-06	0.0839628	0.107833	0.436195	0.00200681	20.4061
genus.LachnospiraceaeUCG001.id.11321	rs7341608	T	C	8	56839500	9917	0.1899	-0.0784757	0.0177648	9.48e-06	0.151876	0.117746	0.197099	0.00196389	19.5103
genus.LachnospiraceaeUCG001.id.11321	rs74034332	G	A	16	79092359	6004	0.0457	0.168045	0.0382637	3.33e-06	0.0760764	0.212814	0.720734	0.00320218	19.2813
genus.LachnospiraceaeUCG001.id.11321	rs78848836	A	G	1	53773248	9506	0.0835	-0.118868	0.0259753	3.38e-06	-0.0742803	0.158393	0.639097	0.00219814	20.9371
genus.LachnospiraceaeUCG001.id.11321	rs8104225	A	G	19	13962924	9908	0.1491	0.0892098	0.0197665	8.04e-06	0.117112	0.135939	0.388961	0.00205158	20.3647
genus.LachnospiraceaeUCG001.id.11321	rs9403580	C	T	6	145006780	10095	0.1093	0.107801	0.0229777	3.47e-06	-0.018889	0.151712	0.900915	0.00217558	22.006
genus.LachnospiraceaeUCG001.id.11321	rs985416	C	T	3	148269083	9917	0.2058	0.0970258	0.0181807	1.46e-07	-0.120502	0.116749	0.302003	0.0028637	28.4752
genus.LachnospiraceaeUCG004.id.11324	rs11128180	A	G	3	70592215	14466	0.2237	0.0648288	0.0140126	4.52e-06	0.093016	0.107682	0.387696	0.00147743	21.4011
genus.LachnospiraceaeUCG004.id.11324	rs12072562	T	C	1	105287469	9176	0.0517	0.133104	0.0303566	7.07e-06	0.271344	0.198315	0.171234	0.0020908	19.2212
genus.LachnospiraceaeUCG004.id.11324	rs12673420	G	A	7	71303007	14463	0.4414	0.0554351	0.0118375	2.98e-06	-0.0297177	0.0926277	0.748339	0.00151402	21.9274
genus.LachnospiraceaeUCG004.id.11324	rs12747809	G	A	1	240359089	14464	0.34	-0.062197	0.0125685	8.65e-07	-0.170791	0.0983772	0.0825496	0.00169025	24.4858
genus.LachnospiraceaeUCG004.id.11324	rs12894272	A	G	14	40536481	14463	0.3002	0.0579792	0.0125229	4.34e-06	-0.00546311	0.0977028	0.955409	0.0014799	21.4326
genus.LachnospiraceaeUCG004.id.11324	rs233486	A	G	6	14817584	13710	0.1243	-0.0799088	0.017766	6.28e-06	0.02078	0.134443	0.877166	0.00147344	20.2277
genus.LachnospiraceaeUCG004.id.11324	rs2444793	C	T	6	81318836	14463	0.4702	-0.0542433	0.0118188	4.77e-06	0.0963747	0.0925695	0.297826	0.00145432	21.0615
genus.LachnospiraceaeUCG004.id.11324	rs2726805	A	G	4	183247601	14466	0.4085	0.0548397	0.0120844	6.3e-06	-0.0121727	0.0937924	0.896738	0.00142158	20.591
genus.LachnospiraceaeUCG004.id.11324	rs2882478	G	A	2	49904589	14466	0.4553	-0.0577091	0.0118338	1.21e-06	0.0832099	0.0932095	0.372007	0.00164125	23.7781
genus.LachnospiraceaeUCG004.id.11324	rs35182105	A	G	12	24572337	13170	0.0726	-0.109724	0.024221	4.87e-06	0.114493	0.181854	0.528962	0.00155582	20.519
genus.LachnospiraceaeUCG004.id.11324	rs6656451	C	T	1	65990422	14458	0.4394	-0.05436	0.011947	5.57e-06	-0.128273	0.091961	0.163057	0.00142992	20.7005
genus.LachnospiraceaeUCG004.id.11324	rs7629954	A	G	3	154242406	12568	0.0686	0.108441	0.023825	5.77e-06	0.084213	0.17739	0.634977	0.00164566	20.7134
genus.LachnospiraceaeUCG008.id.11328	rs10741777	T	C	11	19572557	7014	0.2614	-0.0973842	0.0194791	7.69e-07	0.251005	0.10796	0.0200727	0.00355081	24.987
genus.LachnospiraceaeUCG008.id.11328	rs10793103	C	T	11	74391775	7014	0.3042	0.0974344	0.0181279	9.35e-08	0.0270083	0.0992209	0.785465	0.00410183	28.8805
genus.LachnospiraceaeUCG008.id.11328	rs10801803	G	A	1	90818872	7017	0.162	-0.117029	0.0243085	1.4e-06	0.049944	0.136132	0.71371	0.00329222	23.1712
genus.LachnospiraceaeUCG008.id.11328	rs13024781	T	C	2	168628871	7016	0.503	-0.0798769	0.0168846	2.29e-06	-0.0501975	0.0929295	0.589081	0.00317973	22.3738
genus.LachnospiraceaeUCG008.id.11328	rs57091572	A	G	6	81214803	6950	0.1402	-0.110443	0.0235801	2.86e-06	0.230479	0.126402	0.0682468	0.0031465	21.9309
genus.LachnospiraceaeUCG008.id.11328	rs57254474	G	A	8	23071054	7017	0.2406	0.0886511	0.0199045	6.92e-06	0.226899	0.107152	0.0342145	0.00281896	19.8309
genus.LachnospiraceaeUCG008.id.11328	rs61944774	A	G	12	129539818	6000	0.0577	0.179838	0.0393797	6.34e-06	-0.0373298	0.199606	0.851647	0.00346385	20.8484
genus.LachnospiraceaeUCG008.id.11328	rs62277846	C	T	2	228100140	7016	0.2356	0.102292	0.0212319	1.59e-06	-0.00412021	0.114749	0.971357	0.00329751	23.2052
genus.LachnospiraceaeUCG008.id.11328	rs67078837	T	C	4	114220647	7016	0.4583	-0.0845848	0.0170693	7.68e-07	0.0247394	0.091926	0.787835	0.00348777	24.5489
genus.LachnospiraceaeUCG008.id.11328	rs75356640	G	A	15	31697284	6423	0.0885	0.136523	0.0303128	9.83e-06	-0.153382	0.170281	0.367719	0.00314814	20.2781
genus.LachnospiraceaeUCG008.id.11328	rs955844	A	C	16	84992314	6863	0.1998	0.112064	0.0228369	1.81e-06	0.147669	0.12488	0.237012	0.00349641	24.0731
genus.LachnospiraceaeUCG010.id.11330	rs10414815	T	C	19	42586245	11564	0.1193	0.10453	0.0230253	4.24e-06	-0.0332525	0.149826	0.82436	0.00177905	20.606
genus.LachnospiraceaeUCG010.id.11330	rs11192447	A	G	10	83848397	12695	0.0746	0.126592	0.024345	4.69e-07	-0.287782	0.192462	0.134844	0.00212538	27.0349
genus.LachnospiraceaeUCG010.id.11330	rs12346653	C	T	9	92267239	12816	0.2744	0.0657686	0.0139569	2.7e-06	-0.131385	0.107672	0.222375	0.00172963	22.2019
genus.LachnospiraceaeUCG010.id.11330	rs17730011	G	A	6	84772845	13226	0.2187	-0.0702357	0.015706	7.85e-06	0.16885	0.121458	0.164472	0.00150973	19.9949
genus.LachnospiraceaeUCG010.id.11330	rs2833528	C	T	21	33193567	13233	0.3608	-0.0562148	0.0127763	9.92e-06	-0.0127246	0.0952036	0.893674	0.00146082	19.3564
genus.LachnospiraceaeUCG010.id.11330	rs336138	G	T	5	8146371	13236	0.163	0.0779543	0.0171865	7.48e-06	0.29836	0.124618	0.0166571	0.00155193	20.5701
genus.LachnospiraceaeUCG010.id.11330	rs4576377	A	C	7	81410263	13225	0.3837	-0.0572001	0.0127043	7.63e-06	0.0384285	0.0941313	0.683095	0.00153049	20.2687
genus.LachnospiraceaeUCG010.id.11330	rs72894957	G	A	2	185862591	4316	0.0477	0.222263	0.0486425	5.68e-06	0.143784	0.218488	0.510481	0.00481421	20.869
genus.LachnospiraceaeUCG010.id.11330	rs9981767	A	C	21	44079875	12816	0.3161	0.0655062	0.0131994	9.96e-07	-0.137478	0.09924	0.16596	0.00191809	24.6256
genus.Lactobacillus.id.1837	rs11674854	C	T	2	28903275	6655	0.4274	-0.0852686	0.0176504	1.59e-06	-0.0295198	0.0962038	0.75896	0.00349464	23.3314
genus.Lactobacillus.id.1837	rs12693845	C	T	2	199312684	6958	0.3569	-0.0805447	0.0177429	8.96e-06	-0.164894	0.0936162	0.0781731	0.00295296	20.6016
genus.Lactobacillus.id.1837	rs1530559	G	A	2	135755629	6655	0.5676	0.0804001	0.0178207	4.93e-06	0.000983998	0.0931838	0.991575	0.00304921	20.3484
genus.Lactobacillus.id.1837	rs16861661	G	A	1	18501459	5325	0.0497	-0.183147	0.038148	1.28e-06	0.231811	0.178715	0.194597	0.00430983	23.0405
genus.Lactobacillus.id.1837	rs62314653	C	A	4	109896462	5944	0.0626	0.187692	0.0394585	2.24e-06	-0.187365	0.207422	0.366363	0.00379212	22.6185
genus.Lactobacillus.id.1837	rs7399658	G	A	13	23834968	6613	0.2157	-0.107134	0.0221883	3.12e-06	-0.145365	0.11591	0.209799	0.003513	23.3063
genus.Lactobacillus.id.1837	rs75127669	C	A	6	151027636	6840	0.0706	0.139784	0.0310414	6.83e-06	-0.00988239	0.184316	0.957241	0.00295591	20.2724
genus.Lactobacillus.id.1837	rs768253	T	G	8	69010103	6958	0.3907	-0.079195	0.0171791	4.25e-06	-0.00738029	0.093753	0.937255	0.00304499	21.2456
genus.Lactobacillus.id.1837	rs77478751	A	G	3	173151665	3669	0.0537	-0.219886	0.0475759	7.33e-06	-0.201267	0.186774	0.281215	0.0057883	21.3493
genus.Lactobacillus.id.1837	rs921925	A	C	19	6928017	6952	0.2624	0.0985077	0.0203229	9.72e-07	-0.0522816	0.113165	0.644087	0.00336817	23.4879
genus.Lactococcus.id.1851	rs10417872	T	G	19	28767353	4056	0.2584	0.118306	0.024522	1.29e-06	-0.134573	0.102473	0.189097	0.00570582	23.2641
genus.Lactococcus.id.1851	rs123059	T	C	17	2699935	3760	0.2217	-0.13671	0.0274694	1.27e-06	0.0305635	0.108464	0.778108	0.00654429	24.7555
genus.Lactococcus.id.1851	rs12621813	G	A	2	31266049	4057	0.2823	0.108423	0.0239978	6.61e-06	-0.0925915	0.0994985	0.35207	0.00500624	20.4025
genus.Lactococcus.id.1851	rs17168302	G	A	7	14650221	4023	0.0656	0.191857	0.0424761	6.29e-06	0.101837	0.1883	0.58863	0.00504565	20.3915
genus.Lactococcus.id.1851	rs2293361	C	T	2	54114864	3787	0.0646	-0.199221	0.0430969	1.4e-06	0.167944	0.190725	0.378559	0.00561099	21.3574
genus.Lactococcus.id.1851	rs4766997	C	T	12	113161438	4053	0.2962	0.114599	0.023839	2.06e-06	-0.0140938	0.0998308	0.88773	0.00566945	23.0979
genus.Lactococcus.id.1851	rs55910161	C	T	10	71518643	3836	0.1352	0.146426	0.0307367	2.36e-06	0.239061	0.129467	0.0648196	0.00588141	22.6827
genus.Lactococcus.id.1851	rs6674304	C	T	1	116887742	3869	0.0686	0.200758	0.0442121	6.18e-06	0.0160874	0.17956	0.92861	0.00530096	20.608
genus.Lactococcus.id.1851	rs7992246	T	C	13	113472525	4057	0.3469	0.104232	0.0230786	4.45e-06	-0.198942	0.0954356	0.0371086	0.00500264	20.3877
genus.Marvinbryantia.id.2005	rs11620597	T	C	13	86079090	11031	0.0527	0.119479	0.0271688	7.8e-06	0.0177315	0.186786	0.924371	0.00175013	19.336
genus.Marvinbryantia.id.2005	rs1187983	C	T	1	58441860	11896	0.1223	-0.0935456	0.0193174	2.02e-06	-0.00609875	0.135507	0.964102	0.00196739	23.4463
genus.Marvinbryantia.id.2005	rs146541147	G	A	19	4542097	10778	0.0706	0.118845	0.0268423	6.86e-06	0.00845832	0.186188	0.963765	0.00181551	19.5995
genus.Marvinbryantia.id.2005	rs2724813	A	G	10	12516924	11610	0.2008	-0.0840769	0.0167551	6.28e-07	-0.307255	0.120677	0.0108934	0.00216415	25.1759
genus.Marvinbryantia.id.2005	rs2863363	A	G	3	166039765	11950	0.3678	0.0634861	0.0136323	3.11e-06	0.151677	0.0952099	0.111142	0.00181161	21.6844
genus.Marvinbryantia.id.2005	rs3125832	A	C	1	211400180	11709	0.2624	0.0679323	0.015012	5.03e-06	-0.105264	0.106248	0.321813	0.00174581	20.4739
genus.Marvinbryantia.id.2005	rs61884471	G	A	11	45826561	11559	0.0845	0.124426	0.0248431	1.01e-06	-0.00985519	0.177911	0.955825	0.00216546	25.0806
genus.Marvinbryantia.id.2005	rs72948274	A	C	11	79518683	11561	0.0577	-0.126354	0.0272212	3.26e-06	-0.0659995	0.195927	0.736224	0.0018602	21.5421
genus.Marvinbryantia.id.2005	rs8006832	G	T	14	21577837	11412	0.1113	-0.0952415	0.0216699	6.58e-06	0.299603	0.148692	0.0439124	0.00168983	19.3136
genus.Methanobrevibacter.id.123	rs10202904	T	G	2	125440268	3583	0.4672	-0.112811	0.0239106	3.09e-06	0.0943515	0.0929128	0.309875	0.00617426	22.2474
genus.Methanobrevibacter.id.123	rs1334944	T	C	10	112266046	3586	0.2853	0.115197	0.0255492	7.61e-06	-0.113885	0.0971272	0.240983	0.00563712	20.318
genus.Methanobrevibacter.id.123	rs4802933	A	G	19	52925820	3586	0.1779	-0.135628	0.0308139	9.74e-06	0.0702882	0.124281	0.571694	0.00537352	19.3627
genus.Methanobrevibacter.id.123	rs6776814	T	C	3	15053083	3283	0.0895	-0.188956	0.0419905	8.05e-06	0.0345471	0.154376	0.822925	0.00613025	20.2374
genus.Methanobrevibacter.id.123	rs76029318	T	C	13	41963791	3387	0.0646	0.222849	0.0454319	1.08e-06	0.32723	0.176666	0.0639895	0.00705357	24.0459
genus.Methanobrevibacter.id.123	rs894996	C	A	4	104418307	3479	0.0716	0.214213	0.0456045	3.82e-06	0.0962361	0.171976	0.57576	0.00630195	22.0509
genus.Odoribacter.id.952	rs10093869	A	G	8	1266824	14218	0.3757	-0.0577795	0.0125389	3.67e-06	-0.127532	0.0977955	0.192211	0.00149121	21.2308
genus.Odoribacter.id.952	rs10423795	C	T	19	49523088	14135	0.4066	0.0550695	0.0121164	6.58e-06	-0.100888	0.093654	0.281373	0.0014593	20.6544
genus.Odoribacter.id.952	rs28417404	A	G	14	70944224	14698	0.169	-0.0726896	0.0161372	3.68e-06	0.0131164	0.124695	0.916227	0.00137858	20.2876
genus.Odoribacter.id.952	rs4793970	A	G	17	46763962	14687	0.3012	-0.0576329	0.0129154	6.03e-06	0.0303681	0.102201	0.766359	0.00135395	19.9098
genus.Odoribacter.id.952	rs6856150	G	A	4	11907559	14597	0.1183	0.0881922	0.0194146	6.06e-06	0.362157	0.155204	0.0196261	0.00141164	20.6321
genus.Odoribacter.id.952	rs74553962	T	G	8	69677480	11803	0.0626	0.121449	0.0264106	9.49e-06	-0.324701	0.195494	0.0967281	0.00178839	21.1426
genus.Odoribacter.id.952	rs77779484	G	A	12	67655943	11935	0.0586	-0.133489	0.0268526	6.56e-07	0.313366	0.203409	0.123422	0.00206633	24.7086
genus.Olsenella.id.822	rs1035588	A	G	2	150077190	3739	0.3827	-0.108148	0.0236848	4.86e-06	0.07686	0.0958922	0.422828	0.00554536	20.8386
genus.Olsenella.id.822	rs17148768	G	A	10	10777085	3648	0.2117	0.140434	0.0295602	2.2e-06	0.10246	0.118131	0.385756	0.00614891	22.5576
genus.Olsenella.id.822	rs2759329	G	A	1	231960352	3739	0.34	-0.111131	0.0237218	3.43e-06	-0.0332789	0.0945818	0.724949	0.00583552	21.9353
genus.Olsenella.id.822	rs35225860	A	G	1	247642270	3630	0.0567	-0.223604	0.0482391	3.87e-06	-0.0156004	0.187429	0.933666	0.00588422	21.4743
genus.Olsenella.id.822	rs6046522	C	T	20	19969568	3705	0.2863	0.122938	0.0269928	4.48e-06	0.14033	0.105397	0.183042	0.00556758	20.7322
genus.Olsenella.id.822	rs61090148	A	G	4	174810498	3739	0.4225	-0.104783	0.0231343	6.44e-06	-0.131882	0.0932285	0.157181	0.00545678	20.5039
genus.Olsenella.id.822	rs62112538	C	T	19	4925018	3630	0.0805	-0.19943	0.0407033	1.19e-06	0.0683584	0.17038	0.688265	0.00656984	23.993
genus.Olsenella.id.822	rs72691585	C	A	9	21884425	3078	0.0686	-0.249079	0.0520814	2.95e-06	0.0182376	0.203542	0.928604	0.00737606	22.8573
genus.Olsenella.id.822	rs7540303	C	T	1	179629191	3739	0.4215	0.108044	0.023638	5.32e-06	-0.163341	0.0933331	0.0801027	0.00555654	20.8808
genus.Olsenella.id.822	rs8066522	G	A	17	59632873	3739	0.3469	-0.106529	0.0240379	9.7e-06	-0.0330856	0.0972924	0.733808	0.00522529	19.6295
genus.Olsenella.id.822	rs9460691	C	A	6	10422207	3739	0.2167	0.119966	0.0268645	7.28e-06	0.0607057	0.113175	0.591689	0.00530508	19.9308
genus.Oscillibacter.id.2063	rs11627628	T	C	14	21479605	8486	0.0726	0.143961	0.0290223	1.01e-06	0.0989292	0.184859	0.592538	0.0028911	24.5992
genus.Oscillibacter.id.2063	rs11990279	T	C	8	11116314	8528	0.2396	-0.0824934	0.0180457	4.94e-06	0.0830795	0.107541	0.439796	0.00244444	20.8923
genus.Oscillibacter.id.2063	rs12649930	T	G	4	3656291	8794	0.0944	0.121589	0.0259612	4.09e-06	0.226039	0.167078	0.176089	0.00248811	21.93
genus.Oscillibacter.id.2063	rs133832	A	C	22	44834707	8926	0.3131	-0.0795527	0.0162411	1.15e-06	0.0749069	0.0985467	0.447186	0.00268076	23.9874
genus.Oscillibacter.id.2063	rs16866406	A	G	2	179457147	8930	0.1392	0.0988765	0.0208795	3.08e-06	-0.0585332	0.13323	0.660417	0.00250498	22.4206
genus.Oscillibacter.id.2063	rs16934185	A	G	9	1798324	8492	0.1044	-0.129568	0.028157	4.38e-06	0.0314183	0.160051	0.844374	0.0024873	21.1698
genus.Oscillibacter.id.2063	rs234108	A	G	1	184942671	8694	0.4801	0.0749553	0.0152632	9.16e-07	-0.00350626	0.0922064	0.969667	0.00276624	24.1109
genus.Oscillibacter.id.2063	rs36095275	C	T	14	32270129	8694	0.3618	-0.0752368	0.0156861	1.4e-06	-0.124719	0.0962982	0.195275	0.00263914	23.0001
genus.Oscillibacter.id.2063	rs4506202	A	G	8	21598077	8694	0.5159	-0.0711323	0.0152261	3.21e-06	0.0230843	0.0925349	0.803001	0.00250408	21.8201
genus.Oscillibacter.id.2063	rs61883564	A	G	11	79013843	8930	0.1243	-0.101351	0.0221016	3.39e-06	-0.175012	0.135667	0.197047	0.00234931	21.024
genus.Oscillibacter.id.2063	rs62206502	C	A	20	18003390	8883	0.4592	-0.0681423	0.0151349	6.6e-06	0.0138852	0.0923957	0.880544	0.0022768	20.2664
genus.Oscillibacter.id.2063	rs75453768	G	T	10	116469806	8256	0.0865	0.12212	0.0268629	5.35e-06	0.192623	0.16661	0.247629	0.00249696	20.6615
genus.Oscillibacter.id.2063	rs761240	T	G	20	49507892	5185	0.0666	-0.17664	0.0388812	2.04e-06	-0.0915588	0.173351	0.597381	0.00396481	20.6314
genus.Oscillibacter.id.2063	rs9393920	A	G	6	28580593	8930	0.4354	-0.0744662	0.0151081	9.92e-07	0.107855	0.0916609	0.239328	0.00271311	24.2885
genus.Oscillospira.id.2064	rs12206468	G	A	6	18093691	9554	0.0636	-0.133016	0.0269733	1.04e-06	0.325148	0.173331	0.0606719	0.00253891	24.3134
genus.Oscillospira.id.2064	rs12925026	T	C	16	89792856	8200	0.0726	0.13559	0.030678	9.31e-06	0.00564094	0.152145	0.970424	0.0023766	19.5297
genus.Oscillospira.id.2064	rs1954532	T	C	14	28151415	9841	0.2087	-0.0826246	0.0175252	2.27e-06	-0.0821728	0.117772	0.485348	0.00225359	22.2232
genus.Oscillospira.id.2064	rs28889936	A	C	4	89483300	9758	0.1083	0.114051	0.0252838	3.37e-06	-0.163866	0.175234	0.349723	0.00208087	20.3433
genus.Oscillospira.id.2064	rs62422654	C	T	6	170474630	9769	0.1471	0.0898456	0.0198088	6.47e-06	-0.303426	0.124084	0.0144724	0.00210142	20.5678
genus.Oscillospira.id.2064	rs72866977	A	C	6	56160483	9098	0.0696	-0.130569	0.0281674	5.63e-06	-0.171054	0.179484	0.340574	0.00235622	21.4828
genus.Oscillospira.id.2064	rs751183	T	C	1	76803093	9841	0.2455	-0.0774322	0.0172216	6.85e-06	-0.0618245	0.114692	0.589853	0.00205007	20.2121
genus.Oscillospira.id.2064	rs8076323	A	G	17	14881860	10193	0.2575	0.0715392	0.0156539	5.61e-06	-0.0218367	0.105326	0.835756	0.00204481	20.8814
genus.Oxalobacter.id.2978	rs10464997	G	A	8	20902693	4650	0.1531	0.137691	0.0294804	3.3e-06	-0.15246	0.135643	0.261022	0.00466939	21.8051
genus.Oxalobacter.id.2978	rs11108500	A	G	12	96819204	4303	0.0765	-0.199099	0.0427327	3.74e-06	-0.0685439	0.182762	0.707627	0.00501952	21.6979
genus.Oxalobacter.id.2978	rs111966731	T	C	15	93941937	3931	0.0716	0.213114	0.047162	7.3e-06	0.101618	0.1912	0.595091	0.00516759	20.4089
genus.Oxalobacter.id.2978	rs12002250	A	C	9	19682558	4297	0.0596	0.217122	0.0466317	1.42e-06	-0.180269	0.200154	0.367772	0.0050199	21.6693
genus.Oxalobacter.id.2978	rs1569853	T	C	6	38550301	4492	0.1382	-0.138078	0.0296981	3.65e-06	-0.160173	0.126691	0.20613	0.0047892	21.607
genus.Oxalobacter.id.2978	rs36057338	G	T	4	189935314	4244	0.0755	0.207847	0.0421439	8.8e-07	-0.0240156	0.181055	0.894476	0.0056985	24.3116
genus.Oxalobacter.id.2978	rs3862635	C	T	11	126582578	4469	0.0785	-0.172142	0.0394026	9.19e-06	-0.089798	0.187505	0.632003	0.00425268	19.0778
genus.Oxalobacter.id.2978	rs4428215	G	A	3	171947435	4655	0.2604	0.130293	0.0242237	7.51e-08	-0.141518	0.109536	0.196362	0.00617658	28.9183
genus.Oxalobacter.id.2978	rs6000536	C	T	22	37421469	4654	0.2107	-0.130992	0.0253804	2.06e-07	0.173796	0.115505	0.132412	0.00569099	26.626
genus.Oxalobacter.id.2978	rs6993398	G	A	8	115560689	4656	0.1531	0.127217	0.0278855	7.13e-06	-0.0744063	0.131725	0.572168	0.00445026	20.8041
genus.Oxalobacter.id.2978	rs736744	C	T	9	87514407	4655	0.4155	0.117882	0.0211262	2.57e-08	-0.179051	0.0937784	0.0562234	0.0066441	31.1218
genus.Parabacteroides.id.954	rs114567323	T	C	3	52354847	5859	0.0467	0.186478	0.0405199	5.65e-06	0.0374741	0.217191	0.863013	0.00360185	21.1723
genus.Parabacteroides.id.954	rs115602804	G	A	3	191572365	16394	0.0666	0.10308	0.0222736	1.93e-06	0.174844	0.199829	0.381592	0.00130472	21.4149
genus.Parabacteroides.id.954	rs4236095	G	A	6	47368687	16383	0.1252	0.0761961	0.0157042	1.93e-06	-0.0329589	0.134521	0.80645	0.00143489	23.5387
genus.Parabacteroides.id.954	rs60884758	C	T	9	2217340	17293	0.165	-0.0702667	0.0142249	5.71e-07	-0.135676	0.122316	0.267334	0.00140902	24.3978
genus.Parabacteroides.id.954	rs6657302	T	C	1	85585609	16552	0.0517	-0.10452	0.0225521	9.76e-06	-0.0749375	0.195234	0.701102	0.00129601	21.4768
genus.Parabacteroides.id.954	rs7298818	C	T	12	56396953	16510	0.0765	0.0888832	0.0200902	8.54e-06	-0.209075	0.164021	0.202422	0.00118416	19.5712
genus.Paraprevotella.id.962	rs10842464	T	C	12	25249743	7178	0.4185	-0.0758215	0.0172568	6.6e-06	0.0259498	0.0926071	0.779314	0.00268223	19.2994
genus.Paraprevotella.id.962	rs140997932	T	C	3	149298792	6187	0.0646	-0.162376	0.0354178	2.11e-06	-0.143637	0.178709	0.421544	0.00338567	21.0115
genus.Paraprevotella.id.962	rs145020347	A	G	11	114526679	6859	0.1392	-0.12465	0.0262323	4.03e-06	0.216484	0.146405	0.139229	0.00328112	22.5727
genus.Paraprevotella.id.962	rs17109926	A	G	12	71978728	7179	0.1879	-0.0988335	0.0216172	6.75e-06	-0.226782	0.118664	0.0559898	0.00290325	20.8973
genus.Paraprevotella.id.962	rs17785622	A	G	6	83459314	3288	0.0596	0.248065	0.0524304	1.93e-06	0.0196558	0.193973	0.919286	0.00676219	22.3718
genus.Paraprevotella.id.962	rs2081023	A	G	5	174606261	7178	0.1024	-0.122561	0.0236507	2.64e-07	-0.0436922	0.141861	0.758088	0.00372725	26.8468
genus.Paraprevotella.id.962	rs3008582	T	C	1	195971173	7175	0.1322	0.10572	0.0227246	4.36e-06	0.1673	0.128114	0.191599	0.00300742	21.6373
genus.Paraprevotella.id.962	rs3801748	G	A	7	81759508	7179	0.3459	0.0779721	0.0171691	5.2e-06	0.0224115	0.0947829	0.813083	0.00286465	20.6187
genus.Paraprevotella.id.962	rs4756632	G	T	11	41079703	7179	0.0934	-0.138905	0.0289897	3.82e-06	-0.210467	0.173365	0.224744	0.00318787	22.9525
genus.Paraprevotella.id.962	rs4767113	C	T	12	114131978	6900	0.2873	0.0882466	0.018382	2.14e-06	-0.0543377	0.10026	0.587841	0.00332901	23.0402
genus.Paraprevotella.id.962	rs7240324	T	G	18	69623804	6900	0.1909	-0.10229	0.0226948	5.96e-06	0.113829	0.118008	0.334753	0.00293556	20.3091
genus.Paraprevotella.id.962	rs9602779	A	C	13	86162420	7177	0.173	-0.106692	0.0220264	6.93e-07	0.00647825	0.117377	0.955986	0.00325849	23.4561
genus.Paraprevotella.id.962	rs9900242	A	G	17	69135631	6900	0.3608	-0.0852967	0.0175212	1.14e-06	-0.0347873	0.0928313	0.707856	0.00342294	23.6926
genus.Parasutterella.id.2892	rs10899911	A	G	10	44293839	11386	0.2724	-0.0717102	0.0148151	1.15e-06	0.020578	0.101884	0.839936	0.00205346	23.4247
genus.Parasutterella.id.2892	rs11715853	G	A	3	30163689	11386	0.3141	-0.0662952	0.0146114	6.23e-06	0.030868	0.101513	0.761068	0.00180478	20.5828
genus.Parasutterella.id.2892	rs2090816	A	C	6	137615592	11385	0.1571	0.0840967	0.0177315	2.9e-06	-0.0623722	0.124309	0.615844	0.00197187	22.4901
genus.Parasutterella.id.2892	rs35055552	T	C	8	114804024	9970	0.0775	0.109554	0.0235433	3.35e-06	-0.0691687	0.160334	0.666174	0.00216714	21.649
genus.Parasutterella.id.2892	rs55877868	A	C	17	14692867	10588	0.0964	-0.104458	0.0228089	2.87e-06	0.0394534	0.156118	0.800488	0.00197696	20.9696
genus.Parasutterella.id.2892	rs62273907	A	G	3	156550415	3691	0.0497	0.229468	0.0502262	5.88e-06	0.425942	0.208265	0.0408363	0.0056233	20.8617
genus.Parasutterella.id.2892	rs6809952	G	A	3	193896709	11077	0.2734	-0.0684957	0.0150892	8.13e-06	-0.114028	0.102196	0.264517	0.00185681	20.6024
genus.Parasutterella.id.2892	rs6828768	C	T	4	65556925	11386	0.5	0.0636852	0.0132645	1.78e-06	-0.0891415	0.0913345	0.32907	0.00202043	23.0472
genus.Parasutterella.id.2892	rs7303158	C	T	12	5275540	11386	0.4423	0.0646859	0.0134256	1.33e-06	-0.0950691	0.0921038	0.301981	0.00203468	23.2101
genus.Parasutterella.id.2892	rs7311004	T	C	12	53260710	11384	0.3757	-0.0617522	0.0136438	5.92e-06	-0.091395	0.094618	0.334076	0.00179621	20.4812
genus.Parasutterella.id.2892	rs7572229	G	A	2	72235444	11383	0.4901	0.066273	0.0132736	6.32e-07	-0.0449378	0.0921991	0.625975	0.00218519	24.9242
genus.Parasutterella.id.2892	rs78383039	T	C	2	178954708	9174	0.0666	-0.146315	0.0297119	1.57e-06	-0.120161	0.189957	0.527013	0.00263638	24.2448
genus.Parasutterella.id.2892	rs8039785	T	G	15	67316307	11383	0.4523	0.0618345	0.0133	3.62e-06	-0.0804018	0.0916734	0.380462	0.00189529	21.6113
genus.Parasutterella.id.2892	rs823424	G	A	8	16674526	11386	0.2097	-0.0713448	0.0156958	4.95e-06	0.0177667	0.111401	0.873287	0.00181133	20.6576
genus.Peptococcus.id.2037	rs10031059	T	C	4	35358594	5526	0.2207	-0.121167	0.0225844	1.24e-07	-0.0243818	0.10852	0.822231	0.0051818	28.7734
genus.Peptococcus.id.2037	rs11001941	G	A	10	78716030	5607	0.0676	-0.195611	0.0392217	1.33e-06	0.0872457	0.187477	0.641668	0.00441654	24.8645
genus.Peptococcus.id.2037	rs12069354	C	T	1	216223782	5352	0.0666	0.16763	0.03795	9.28e-06	-0.152621	0.187314	0.415194	0.0036323	19.5036
genus.Peptococcus.id.2037	rs2054133	G	A	2	33691809	5657	0.4742	0.0895433	0.0188332	2.14e-06	0.0762074	0.0940525	0.417788	0.00398017	22.5978
genus.Peptococcus.id.2037	rs36121075	A	G	20	43118017	5301	0.1282	-0.14067	0.030628	6.99e-06	-0.224054	0.145204	0.122824	0.00396355	21.0864
genus.Peptococcus.id.2037	rs413827	G	A	14	57985112	5482	0.2127	0.110229	0.0237523	3.3e-06	0.0560689	0.113845	0.622365	0.00391328	21.529
genus.Peptococcus.id.2037	rs5770862	T	C	22	50973113	5431	0.0666	0.162018	0.0356813	3.22e-06	-0.0690853	0.175625	0.694048	0.00378197	20.6103
genus.Peptococcus.id.2037	rs62424012	G	A	6	99020209	5656	0.0974	0.137164	0.0292136	1.15e-06	-0.00418397	0.146812	0.977264	0.0038825	22.0372
genus.Peptococcus.id.2037	rs7033353	T	G	9	104595848	5657	0.4195	0.090152	0.018995	2.22e-06	0.159127	0.0931672	0.0876419	0.00396606	22.5174
genus.Peptococcus.id.2037	rs72850165	T	C	11	968356	5627	0.1083	-0.134304	0.0300423	5.74e-06	-0.00829274	0.14748	0.955159	0.00353911	19.9782
genus.Peptococcus.id.2037	rs74592222	G	A	1	75971700	5329	0.1173	0.137957	0.0302965	8.55e-06	-0.110278	0.148921	0.458991	0.00387588	20.7272
genus.Peptococcus.id.2037	rs77681628	C	T	13	91182556	4842	0.0586	0.200307	0.0387328	2.69e-07	-0.0080027	0.198175	0.967789	0.00549312	26.7336
genus.Phascolarctobacterium.id.2168	rs11929846	T	C	4	17051156	11114	0.2097	-0.0697199	0.0157969	8.88e-06	-0.0405681	0.112643	0.718738	0.0017496	19.4756
genus.Phascolarctobacterium.id.2168	rs12618201	A	G	2	174436533	11113	0.3469	0.0641657	0.0138202	3.38e-06	-0.0793284	0.0952559	0.404962	0.001936	21.5526
genus.Phascolarctobacterium.id.2168	rs1264476	T	G	8	102434276	11104	0.1998	0.0767335	0.0166041	4.3e-06	0.0184073	0.113551	0.871222	0.00191966	21.353
genus.Phascolarctobacterium.id.2168	rs28525131	G	A	14	21358155	10457	0.0944	-0.118657	0.0269048	8.23e-06	-0.00931934	0.178416	0.958342	0.00185658	19.4466
genus.Phascolarctobacterium.id.2168	rs56069061	G	A	3	168339417	11007	0.1014	-0.111306	0.0230694	1.87e-06	-0.0247273	0.148409	0.867672	0.00211045	23.2746
genus.Phascolarctobacterium.id.2168	rs56157888	A	C	4	183252836	10031	0.17	0.0954864	0.0193976	1.09e-06	0.000834378	0.126055	0.994719	0.00240987	24.227
genus.Phascolarctobacterium.id.2168	rs74540770	G	A	3	186553389	9403	0.0646	-0.121014	0.0258621	3.6e-06	0.248386	0.167733	0.138651	0.00232312	21.8905
genus.Phascolarctobacterium.id.2168	rs74847270	A	G	22	47841258	11098	0.0875	-0.104889	0.0230998	5.73e-06	0.34838	0.153642	0.0233609	0.00185436	20.6142
genus.Phascolarctobacterium.id.2168	rs75882962	T	C	12	53098742	10710	0.167	0.0968661	0.0190575	3.19e-07	-0.362116	0.13199	0.00607864	0.00240644	25.8303
genus.Phascolarctobacterium.id.2168	rs7982713	G	A	13	71376322	10710	0.2286	0.0726922	0.0163201	9.72e-06	0.14088	0.11444	0.218309	0.001849	19.8358
genus.Prevotella7.id.11182	rs118038478	A	G	16	47237609	3295	0.0755	0.205676	0.0468917	7.85e-06	-0.00643721	0.170699	0.969918	0.00580483	19.2269
genus.Prevotella7.id.11182	rs12124567	A	G	1	3343802	3283	0.2624	-0.121281	0.0275017	9.49e-06	-0.224191	0.103098	0.0296651	0.00588887	19.4358
genus.Prevotella7.id.11182	rs12195431	T	C	6	91019654	3489	0.0785	0.196528	0.0442322	8.73e-06	-0.18521	0.181666	0.307962	0.00562626	19.7298
genus.Prevotella7.id.11182	rs2240542	C	T	2	242066314	3489	0.2575	0.12085	0.0261776	4.84e-06	0.160793	0.101251	0.112273	0.00607137	21.3002
genus.Prevotella7.id.11182	rs2918132	C	T	10	133000320	3318	0.3678	-0.114648	0.0254916	6.42e-06	-0.0896763	0.0953118	0.34677	0.00605937	20.2153
genus.Prevotella7.id.11182	rs430270	A	C	3	60474379	3318	0.2008	0.139155	0.0297055	2.87e-06	-0.138953	0.120997	0.250803	0.0065703	21.9312
genus.Prevotella7.id.11182	rs57404562	C	A	2	12101762	3487	0.1799	0.155486	0.0316057	6.22e-07	0.0155016	0.118224	0.89568	0.00689285	24.1883
genus.Prevotella7.id.11182	rs79263163	A	C	11	39821773	3489	0.1849	-0.143982	0.031501	7.51e-06	-0.196193	0.123284	0.111523	0.00595216	20.8795
genus.Prevotella7.id.11182	rs9426434	T	C	1	29736216	3318	0.2734	-0.123657	0.0278514	9.72e-06	-0.079667	0.108068	0.461005	0.00590601	19.7007
genus.Prevotella7.id.11182	rs9608249	A	G	22	24613952	3482	0.171	-0.158213	0.0336317	2.07e-06	-0.128724	0.129866	0.321586	0.00631551	22.1176
genus.Prevotella7.id.11182	rs9959718	G	A	18	71442664	3489	0.2495	0.133012	0.0275361	1.9e-06	-0.267727	0.105994	0.0115413	0.00664324	23.3199
genus.Prevotella9.id.11183	rs111509883	T	C	19	639161	6960	0.0845	0.171131	0.0347624	1.24e-06	0.170925	0.188361	0.364178	0.0034699	24.2276
genus.Prevotella9.id.11183	rs11685699	C	T	2	11232685	8342	0.0825	-0.141357	0.0295665	2.03e-06	-0.148601	0.171085	0.385077	0.00273262	22.8525
genus.Prevotella9.id.11183	rs117271932	A	G	22	44236460	4878	0.0467	0.208089	0.0440393	2.82e-06	0.26042	0.202485	0.198402	0.00455608	22.3171
genus.Prevotella9.id.11183	rs12648235	T	C	4	161115744	10271	0.1571	0.0785902	0.0177676	7.39e-06	0.105374	0.138485	0.446716	0.00190126	19.5613
genus.Prevotella9.id.11183	rs1304512	G	A	5	63736025	9790	0.2187	0.0761593	0.0165885	5.29e-06	-0.00465975	0.109112	0.965936	0.00214841	21.0739
genus.Prevotella9.id.11183	rs2104588	T	C	10	12497581	9268	0.1193	0.105558	0.023773	8.13e-06	0.216657	0.14703	0.1406	0.0021228	19.7117
genus.Prevotella9.id.11183	rs2495052	A	G	1	14161251	9790	0.1789	0.0838978	0.0188523	8.97e-06	0.0966825	0.122226	0.428937	0.00201889	19.8008
genus.Prevotella9.id.11183	rs2683313	A	G	8	19115604	10260	0.3082	-0.0724576	0.0151603	1.69e-06	0.0862556	0.0980708	0.379117	0.00222147	22.8386
genus.Prevotella9.id.11183	rs4968431	G	T	17	59421778	10271	0.3638	0.0640113	0.0144162	8.58e-06	0.00592342	0.094105	0.94981	0.00191586	19.7118
genus.Prevotella9.id.11183	rs72815774	T	C	2	91954502	5728	0.0706	-0.176186	0.0393068	8.78e-06	-0.0201316	0.169835	0.905642	0.00349529	20.0842
genus.Prevotella9.id.11183	rs746764	T	C	20	21470713	9385	0.173	-0.0915772	0.0193245	2.04e-06	-0.0649143	0.120978	0.59156	0.00238719	22.4526
genus.Prevotella9.id.11183	rs7976209	T	C	12	1794470	10263	0.167	-0.0870786	0.0197951	7.28e-06	0.0293694	0.131906	0.823806	0.00188199	19.3475
genus.Prevotella9.id.11183	rs9428102	A	G	1	118852817	10264	0.2366	-0.0778844	0.0176068	4.62e-06	-0.0298744	0.111883	0.789457	0.00190281	19.5639
genus.Prevotella9.id.11183	rs9613013	G	A	22	26152738	9790	0.1451	0.0917591	0.0202697	6.1e-06	0.0100284	0.135726	0.9411	0.00208888	20.4888
genus.RikenellaceaeRC9gutgroup.id.11191	rs12501673	A	G	4	163830516	3334	0.325	0.116395	0.0262253	6.29e-06	0.0848607	0.0958089	0.375764	0.00587361	19.6865
genus.RikenellaceaeRC9gutgroup.id.11191	rs17032291	T	C	4	155865671	3206	0.1412	-0.169579	0.0368251	6.61e-06	-0.0389095	0.133885	0.771343	0.00657093	21.1925
genus.RikenellaceaeRC9gutgroup.id.11191	rs17582787	A	G	4	149562638	3320	0.1292	-0.157739	0.0339924	3.55e-06	-0.130958	0.131188	0.31816	0.00644421	21.5206
genus.RikenellaceaeRC9gutgroup.id.11191	rs2074881	T	C	19	1970021	3315	0.1789	-0.142236	0.032391	9.45e-06	0.121505	0.123051	0.323427	0.0057832	19.2712
genus.RikenellaceaeRC9gutgroup.id.11191	rs2900503	G	T	9	112657543	3320	0.171	-0.172329	0.0326671	1.55e-07	0.0276642	0.125657	0.82575	0.00831251	27.8121
genus.RikenellaceaeRC9gutgroup.id.11191	rs2998141	T	C	10	135010198	3330	0.2217	-0.136346	0.0293073	4.42e-06	0.0279228	0.114352	0.80709	0.00645772	21.631
genus.RikenellaceaeRC9gutgroup.id.11191	rs4270579	G	A	4	84698188	3331	0.3042	-0.118021	0.0271041	5.46e-06	-0.125056	0.103252	0.225831	0.00565992	18.9491
genus.RikenellaceaeRC9gutgroup.id.11191	rs4717843	G	T	7	73334987	3220	0.3618	-0.119376	0.0260548	4.72e-06	0.117646	0.0960301	0.220537	0.00647709	20.9792
genus.RikenellaceaeRC9gutgroup.id.11191	rs7712231	A	G	5	31406285	3334	0.165	0.156284	0.0350462	7.97e-06	0.000451642	0.129568	0.997219	0.00592923	19.874
genus.RikenellaceaeRC9gutgroup.id.11191	rs80309088	G	A	6	165668732	3170	0.1292	0.17405	0.0383423	4.56e-06	-0.145262	0.140694	0.301853	0.0064583	20.5929
genus.RikenellaceaeRC9gutgroup.id.11191	rs9887954	G	A	1	164800873	3330	0.4364	-0.114849	0.0249013	4.81e-06	-0.106233	0.0940257	0.25855	0.00634752	21.2595
genus.Romboutsia.id.11347	rs10279978	A	G	7	5319387	14143	0.3479	-0.0622202	0.0127675	1.17e-06	-0.0701941	0.0986176	0.476601	0.0016764	23.7458
genus.Romboutsia.id.11347	rs11221428	T	C	11	99665050	14187	0.1551	-0.0726779	0.0158263	6.49e-06	0.163593	0.121563	0.178383	0.00148426	21.0855
genus.Romboutsia.id.11347	rs16843578	C	T	1	171903885	14186	0.0825	-0.0875276	0.0196779	5.08e-06	-0.13922	0.159387	0.382405	0.00139274	19.7821
genus.Romboutsia.id.11347	rs28603357	T	C	7	106406824	3693	0.0636	-0.214911	0.0474739	8.52e-06	-0.34795	0.216293	0.107683	0.00551854	20.482
genus.Romboutsia.id.11347	rs34302036	A	G	7	78136725	14185	0.4145	0.0550261	0.0120835	5.88e-06	-0.123411	0.0924432	0.181878	0.00145979	20.7345
genus.Romboutsia.id.11347	rs61841503	G	A	10	17019559	13568	0.1372	0.092888	0.0171454	4e-08	-0.0915313	0.122198	0.453831	0.00215859	29.3467
genus.Romboutsia.id.11347	rs62504452	A	G	7	145760298	14178	0.166	-0.0710048	0.0156654	4.66e-06	-0.0702984	0.121765	0.563719	0.00144693	20.5414
genus.Romboutsia.id.11347	rs7109293	A	G	11	133834657	14141	0.0924	0.0919112	0.0205738	6.98e-06	0.09434	0.176599	0.5932	0.00140933	19.9547
genus.Romboutsia.id.11347	rs75200530	T	G	8	5088054	5246	0.0467	-0.190644	0.0421065	5.07e-06	0.105536	0.211112	0.617143	0.00389249	20.492
genus.Romboutsia.id.11347	rs75987356	G	A	2	16066705	10466	0.0686	-0.129578	0.0280454	6.71e-06	0.14135	0.196074	0.47097	0.00203552	21.3431
genus.Romboutsia.id.11347	rs77702691	A	G	13	88725540	12487	0.1024	-0.094406	0.0208544	7.37e-06	-0.196178	0.153458	0.201114	0.00163844	20.4895
genus.Romboutsia.id.11347	rs9389266	T	G	6	135411737	14187	0.169	0.0722815	0.0162353	9.38e-06	-0.256869	0.126588	0.0424412	0.00139519	19.8185
genus.Romboutsia.id.11347	rs9567264	C	T	13	32720756	14180	0.3201	0.0580018	0.0127495	5.76e-06	0.181972	0.100494	0.0701766	0.00145743	20.6937
genus.Roseburia.id.2012	rs12740451	T	C	1	95178974	17837	0.1252	0.0697527	0.0153607	7.34e-06	0.044737	0.133054	0.736696	0.00115471	20.6181
genus.Roseburia.id.2012	rs147990086	A	G	1	145655256	17840	0.1909	-0.0578936	0.01324	8.93e-06	-0.181001	0.109371	0.0979408	0.0010706	19.1178
genus.Roseburia.id.2012	rs16910295	T	C	11	12009569	16648	0.0606	-0.0980434	0.020957	2.91e-06	-0.112317	0.181417	0.535845	0.00131295	21.884
genus.Roseburia.id.2012	rs2160994	T	C	12	50650057	17444	0.3797	0.0550687	0.0112481	9.7e-07	0.0284207	0.0958179	0.766763	0.00137217	23.9663
genus.Roseburia.id.2012	rs2943022	T	C	5	89598914	17854	0.4602	0.0493786	0.0106763	4.11e-06	-0.0149877	0.0925304	0.871325	0.00119668	21.3887
genus.Roseburia.id.2012	rs302266	T	C	1	194183650	17056	0.1203	-0.0777312	0.0172985	8.13e-06	0.0404269	0.145938	0.781769	0.00118245	20.1893
genus.Roseburia.id.2012	rs329182	T	C	5	125076494	17854	0.1571	0.0690327	0.0152884	5.9e-06	0.00988303	0.132259	0.940433	0.00114065	20.3862
genus.Roseburia.id.2012	rs55858165	A	C	15	86512809	5447	0.0775	0.179284	0.0404954	9.99e-06	0.0339913	0.204992	0.8683	0.00358555	19.5936
genus.Roseburia.id.2012	rs57466170	C	T	15	37859065	17333	0.0865	0.0741405	0.0171601	8.3e-06	0.0384594	0.165329	0.816053	0.0010758	18.6647
genus.Roseburia.id.2012	rs6445851	G	A	3	57116228	17851	0.4006	-0.0497336	0.0108158	3.53e-06	0.0982614	0.0937534	0.2946	0.00118305	21.1413
genus.Roseburia.id.2012	rs6930661	C	T	6	12774611	16945	0.0755	-0.0961587	0.0204975	2.48e-06	-0.0415643	0.176374	0.813696	0.00129709	22.0052
genus.Roseburia.id.2012	rs75326254	C	T	6	166170836	15893	0.0636	-0.104628	0.0230897	7.5e-06	-0.141924	0.189219	0.453223	0.0012903	20.5307
genus.Roseburia.id.2012	rs78753150	A	C	5	144135655	16303	0.0586	0.0968739	0.0214067	9.98e-06	-0.12559	0.192701	0.514573	0.00125459	20.4768
genus.Roseburia.id.2012	rs9300744	C	T	13	103117486	17854	0.2386	-0.0588452	0.0126228	4.75e-06	-0.156797	0.109504	0.152176	0.00121576	21.7301
genus.Ruminiclostridium5.id.11355	rs10827477	A	G	10	35262588	17391	0.3151	-0.0547387	0.0115163	2.19e-06	-0.095363	0.098557	0.333248	0.00129739	22.5896
genus.Ruminiclostridium5.id.11355	rs113753996	T	C	5	32477664	16680	0.1372	0.0820689	0.0174463	3.99e-06	0.207362	0.157286	0.187377	0.00132489	22.1259
genus.Ruminiclostridium5.id.11355	rs1223978	T	C	13	108775162	17381	0.4801	0.0484169	0.0108254	8.16e-06	0.0270963	0.0948609	0.775152	0.00114956	20.0011
genus.Ruminiclostridium5.id.11355	rs1492620	T	C	6	50405920	17397	0.0805	-0.0830505	0.0180073	3.53e-06	0.231617	0.161699	0.15203	0.00122119	21.2685
genus.Ruminiclostridium5.id.11355	rs2791343	T	C	8	131316030	17392	0.34	0.051717	0.0113369	5.54e-06	0.123902	0.0976182	0.204352	0.00119512	20.808
genus.Ruminiclostridium5.id.11355	rs2833828	G	A	21	33811886	17397	0.4533	0.0489617	0.0108702	6.82e-06	0.0566227	0.0932787	0.543833	0.00116481	20.2856
genus.Ruminiclostridium5.id.11355	rs4955951	A	G	3	55243531	17397	0.0924	-0.0713749	0.0165826	9.96e-06	-0.105571	0.147067	0.472855	0.00106377	18.524
genus.Ruminiclostridium5.id.11355	rs6121460	G	A	20	60293505	17318	0.0805	0.0932955	0.0199206	2.64e-06	-0.0763644	0.180034	0.671444	0.00126494	21.9314
genus.Ruminiclostridium5.id.11355	rs79968837	A	G	20	41177956	16602	0.0686	-0.0950311	0.0193507	1.15e-06	0.199619	0.164347	0.224511	0.00145059	24.1148
genus.Ruminiclostridium5.id.11355	rs8053158	A	G	16	86769909	17397	0.1203	-0.0740543	0.0159151	5.9e-06	-0.0949195	0.140618	0.499666	0.00124299	21.6487
genus.Ruminiclostridium6.id.11356	rs10829821	T	C	10	132651293	12802	0.0855	-0.097606	0.0216072	3.47e-06	0.0142334	0.151843	0.925318	0.00159142	20.4026
genus.Ruminiclostridium6.id.11356	rs116969552	A	G	10	128214403	6824	0.0358	-0.166823	0.0376681	9.16e-06	0.316187	0.213651	0.138894	0.00286601	19.6081
genus.Ruminiclostridium6.id.11356	rs11992182	A	C	8	79766499	13381	0.2883	0.0625299	0.0137876	4.65e-06	0.0180727	0.103324	0.861149	0.00153478	20.5653
genus.Ruminiclostridium6.id.11356	rs2548459	C	T	19	49209339	13377	0.4702	0.0554866	0.0122755	6.4e-06	0.0408985	0.0915054	0.65491	0.00152503	20.4285
genus.Ruminiclostridium6.id.11356	rs35362464	C	A	4	36478011	13308	0.1511	0.0720077	0.0165387	8.99e-06	0.0126726	0.122161	0.917378	0.00142241	18.9536
genus.Ruminiclostridium6.id.11356	rs61060922	T	G	16	72136154	8955	0.0447	0.15913	0.0322283	1.09e-06	0.329589	0.201799	0.102415	0.00271506	24.3741
genus.Ruminiclostridium6.id.11356	rs663262	T	C	11	86179076	7876	0.0517	-0.13498	0.0310715	3.39e-06	0.0229103	0.203609	0.91041	0.00239041	18.8672
genus.Ruminiclostridium6.id.11356	rs67479537	T	C	19	10115515	11613	0.0795	0.118994	0.026487	9.3e-06	0.322774	0.174439	0.0642625	0.00173495	20.1795
genus.Ruminiclostridium6.id.11356	rs71414120	T	G	14	56938952	5567	0.0765	0.200894	0.0406434	1.08e-06	0.0284012	0.194523	0.883918	0.0043695	24.423
genus.Ruminiclostridium6.id.11356	rs72991535	T	G	18	76018244	9642	0.0596	0.135604	0.0295174	4.95e-06	0.121064	0.201437	0.547838	0.00218409	21.1007
genus.Ruminiclostridium6.id.11356	rs73176030	T	C	7	101271282	13378	0.3181	0.058665	0.013208	7.29e-06	-0.0889918	0.097682	0.362276	0.0014725	19.7252
genus.Ruminiclostridium6.id.11356	rs77193512	A	G	11	40289063	13380	0.167	0.0736533	0.0153163	1.3e-06	-0.244224	0.117146	0.0370894	0.00172531	23.1211
genus.Ruminiclostridium6.id.11356	rs792058	G	A	2	5548605	12933	0.4274	0.0554234	0.0125423	8.58e-06	-0.0890207	0.0948884	0.348161	0.00150757	19.5238
genus.Ruminiclostridium6.id.11356	rs79968172	G	A	1	240503826	12802	0.0557	0.11614	0.0243083	1.66e-06	0.0389085	0.197429	0.843768	0.00177991	22.8235
genus.Ruminiclostridium6.id.11356	rs9555756	A	C	13	111703249	13369	0.1243	-0.0804138	0.0176692	7.1e-06	0.0822036	0.133656	0.538528	0.00154688	20.7092
genus.Ruminiclostridium9.id.11357	rs115044523	G	A	7	47013498	16107	0.0915	-0.0980026	0.0202616	2.37e-06	-0.0998714	0.163357	0.540956	0.00145038	23.3922
genus.Ruminiclostridium9.id.11357	rs12040548	G	T	1	247710285	16721	0.3111	0.0570422	0.0122359	3.15e-06	-0.00220798	0.103738	0.983019	0.00129806	21.7304
genus.Ruminiclostridium9.id.11357	rs6082461	A	C	20	2210530	16650	0.2068	0.0586425	0.0131004	4.87e-06	0.0256059	0.112326	0.819678	0.00120204	20.0357
genus.Ruminiclostridium9.id.11357	rs7137760	C	T	12	10702414	16722	0.4145	0.050797	0.0112182	7.07e-06	-0.33579	0.0937518	0.000341375	0.00122464	20.501
genus.Ruminiclostridium9.id.11357	rs74303178	T	C	8	14697544	16706	0.3201	0.0532742	0.0119274	7.92e-06	0.0334715	0.101052	0.74047	0.00119276	19.9477
genus.Ruminiclostridium9.id.11357	rs78191726	T	C	6	67655320	16039	0.0905	0.0944998	0.0210206	7.58e-06	-0.132324	0.16192	0.413805	0.00125848	20.2077
genus.Ruminiclostridium9.id.11357	rs918449	A	G	19	34371198	16725	0.0696	-0.0950908	0.0197177	2.56e-06	-0.349653	0.178667	0.0503469	0.00138866	23.2548
genus.Ruminiclostridium9.id.11357	rs9522712	T	C	13	90441578	16725	0.1451	0.0699728	0.0154939	4.66e-06	-0.126336	0.125818	0.315321	0.00121798	20.3932
genus.Ruminiclostridium9.id.11357	rs9809789	C	T	3	29179983	16025	0.168	-0.0717454	0.0159673	8.72e-06	-0.124325	0.130641	0.341274	0.00125828	20.1869
genus.RuminococcaceaeNK4A214group.id.11358	rs11241747	C	T	5	123846318	14822	0.3907	0.0533858	0.0120035	6.59e-06	0.0317702	0.0945458	0.736848	0.00133276	19.7779
genus.RuminococcaceaeNK4A214group.id.11358	rs11586410	G	A	1	157338888	14822	0.1342	-0.0863422	0.0169937	3.66e-07	0.122694	0.152596	0.421372	0.00173864	25.8114
genus.RuminococcaceaeNK4A214group.id.11358	rs12642039	T	C	4	159932022	15276	0.3658	-0.0553003	0.0119397	3.43e-06	0.133492	0.0962406	0.165422	0.00140232	21.449
genus.RuminococcaceaeNK4A214group.id.11358	rs12731	A	G	2	239087912	15288	0.4513	-0.0527684	0.0115053	4.87e-06	-0.00851768	0.0921463	0.926351	0.00137405	21.0326
genus.RuminococcaceaeNK4A214group.id.11358	rs13087692	T	G	3	84725039	15288	0.3052	0.0574623	0.012594	8.69e-06	0.151316	0.0992274	0.127274	0.00135988	20.8154
genus.RuminococcaceaeNK4A214group.id.11358	rs136761	G	A	22	49796014	14822	0.4294	-0.0587521	0.0119155	8.15e-07	0.0855602	0.0946524	0.366027	0.00163759	24.3089
genus.RuminococcaceaeNK4A214group.id.11358	rs147475196	A	G	3	26509287	9917	0.0775	-0.133769	0.0295196	4.72e-06	-0.000454317	0.209231	0.998268	0.00206637	20.5305
genus.RuminococcaceaeNK4A214group.id.11358	rs35559912	T	C	5	35288938	13976	0.0656	-0.0925071	0.0203674	4.89e-06	-0.0330283	0.176141	0.85126	0.00147386	20.6261
genus.RuminococcaceaeNK4A214group.id.11358	rs4814689	C	T	20	18030357	14009	0.0666	-0.1083	0.0230708	4.55e-06	-0.171983	0.164535	0.2959	0.00157052	22.0329
genus.RuminococcaceaeNK4A214group.id.11358	rs5994253	A	G	22	17793012	15288	0.1461	-0.0811302	0.0157621	2.35e-07	-0.223209	0.123266	0.0701745	0.00172996	26.4899
genus.RuminococcaceaeNK4A214group.id.11358	rs62027366	T	C	16	24073806	14822	0.2296	0.0615389	0.0137612	6.58e-06	0.0230427	0.111572	0.836378	0.0013474	19.9954
genus.RuminococcaceaeNK4A214group.id.11358	rs6681678	C	T	1	100248591	13031	0.0497	-0.100174	0.024	9.05e-06	-0.129335	0.204891	0.527886	0.00133515	17.4189
genus.RuminococcaceaeNK4A214group.id.11358	rs7573569	T	C	2	141897042	14822	0.0716	0.107739	0.0233638	3.23e-06	0.00778729	0.195856	0.968284	0.0014326	21.2616
genus.RuminococcaceaeUCG002.id.11360	rs10916131	C	T	1	227563126	17097	0.1382	-0.069333	0.0146753	2.87e-06	-0.183369	0.12616	0.146095	0.00130382	22.3179
genus.RuminococcaceaeUCG002.id.11360	rs10927423	C	A	1	14732458	17096	0.1829	-0.0713617	0.0147712	8.5e-07	0.0542686	0.134446	0.686474	0.00136336	23.3371
genus.RuminococcaceaeUCG002.id.11360	rs10964441	G	A	9	20131746	5346	0.0527	-0.14906	0.034486	7.45e-06	0.0773581	0.204768	0.705591	0.00348252	18.6756
genus.RuminococcaceaeUCG002.id.11360	rs113147300	A	G	9	114066670	16370	0.1322	-0.075842	0.0164562	7.69e-06	0.0565161	0.13336	0.671723	0.00129583	21.2377
genus.RuminococcaceaeUCG002.id.11360	rs11607472	A	G	11	43344751	16282	0.1074	-0.0780229	0.0176325	7.19e-06	0.0848363	0.145757	0.56054	0.00120112	19.5778
genus.RuminococcaceaeUCG002.id.11360	rs116974815	C	A	11	111712942	5819	0.0577	-0.189731	0.0396566	2.03e-06	0.203715	0.195781	0.298096	0.00391823	22.882
genus.RuminococcaceaeUCG002.id.11360	rs11750293	G	T	5	123822114	17094	0.2813	-0.0578304	0.0120512	1.76e-06	-0.117832	0.102853	0.251949	0.00134531	23.0249
genus.RuminococcaceaeUCG002.id.11360	rs12463378	A	G	19	54475808	16994	0.4175	-0.0522061	0.0112086	2.96e-06	-0.0512667	0.0939705	0.585367	0.00127493	21.6912
genus.RuminococcaceaeUCG002.id.11360	rs15256	C	T	10	73820548	17095	0.0865	0.0732376	0.016834	9.46e-06	-0.234381	0.157508	0.136737	0.00110597	18.9253
genus.RuminococcaceaeUCG002.id.11360	rs55793120	T	C	12	47384118	11669	0.0507	0.137396	0.027414	4.81e-07	-0.00114628	0.20994	0.995644	0.00214802	25.1148
genus.RuminococcaceaeUCG002.id.11360	rs56030423	G	A	15	90780618	14937	0.0885	-0.0982874	0.0216344	6.3e-06	0.138674	0.166845	0.405886	0.00137988	20.637
genus.RuminococcaceaeUCG002.id.11360	rs57079348	T	G	13	87920450	16372	0.1213	-0.076573	0.017282	7.22e-06	0.0392045	0.145553	0.787662	0.00119769	19.6296
genus.RuminococcaceaeUCG002.id.11360	rs6542556	A	G	2	120757853	17094	0.3449	0.050974	0.011406	7.86e-06	0.0534541	0.0954808	0.575588	0.00116702	19.97
genus.RuminococcaceaeUCG002.id.11360	rs6793778	C	T	3	24045453	17094	0.2624	-0.0558706	0.0125258	9.81e-06	0.0632749	0.108467	0.559654	0.00116254	19.8932
genus.RuminococcaceaeUCG002.id.11360	rs7120052	A	C	11	86335459	17097	0.1759	0.0624796	0.0135523	1.97e-06	0.0948727	0.120409	0.430744	0.00124162	21.252
genus.RuminococcaceaeUCG002.id.11360	rs7155595	C	A	14	77502546	17084	0.3091	0.0569929	0.0116986	1.15e-06	-0.0392491	0.0985219	0.690351	0.00138733	23.7312
genus.RuminococcaceaeUCG002.id.11360	rs7342369	C	A	12	129451330	16651	0.3231	-0.0527803	0.0116023	5.66e-06	-0.0736341	0.098841	0.456287	0.00124129	20.6919
genus.RuminococcaceaeUCG002.id.11360	rs76847269	A	G	5	141014951	7654	0.0567	0.163508	0.0356151	5.17e-06	0.139002	0.197109	0.480683	0.00274617	21.0716
genus.RuminococcaceaeUCG002.id.11360	rs77564310	A	C	15	80713184	17000	0.1789	-0.0713093	0.0140855	3.29e-07	0.0232195	0.115005	0.839995	0.00150537	25.6268
genus.RuminococcaceaeUCG002.id.11360	rs79016051	C	T	1	238938497	16937	0.0905	-0.0887747	0.0189424	2.34e-06	0.131772	0.157372	0.402409	0.00129511	21.9612
genus.RuminococcaceaeUCG002.id.11360	rs882348	A	G	4	23325040	17097	0.1064	-0.0799946	0.0178618	5.45e-06	-0.128639	0.154788	0.405938	0.00117177	20.0549
genus.RuminococcaceaeUCG003.id.11361	rs10490280	C	T	2	37905976	14004	0.2177	-0.0672094	0.0143309	4.16e-06	0.0120169	0.107676	0.911139	0.00156811	21.9912
genus.RuminococcaceaeUCG003.id.11361	rs11243416	T	C	9	134416970	14004	0.1014	-0.0925653	0.0191203	1.67e-06	-0.0227594	0.156695	0.884517	0.00167081	23.4339
genus.RuminococcaceaeUCG003.id.11361	rs11613919	G	T	12	75496463	14309	0.2127	0.0727604	0.0155716	1.63e-06	0.0708835	0.124731	0.569838	0.00152353	21.8304
genus.RuminococcaceaeUCG003.id.11361	rs16959793	A	C	15	35071718	14412	0.2803	-0.062527	0.0131259	2.22e-06	0.227513	0.103656	0.0281709	0.00157207	22.6892
genus.RuminococcaceaeUCG003.id.11361	rs2523124	T	C	7	97348436	14409	0.3976	-0.0546625	0.0120823	5.78e-06	-0.0756321	0.0955842	0.428791	0.00141849	20.4652
genus.RuminococcaceaeUCG003.id.11361	rs3013089	G	A	1	13794594	14408	0.3847	-0.0551473	0.0120346	4.38e-06	0.0719457	0.0935946	0.442074	0.00145529	20.9955
genus.RuminococcaceaeUCG003.id.11361	rs4452755	A	C	8	82026852	14406	0.3052	-0.0634463	0.0134741	3.29e-06	-0.144889	0.102384	0.157023	0.00153675	22.1694
genus.RuminococcaceaeUCG003.id.11361	rs4532474	G	A	6	105781538	14412	0.1491	0.0769231	0.017045	4.82e-06	-0.0750913	0.13671	0.582818	0.00141119	20.3639
genus.RuminococcaceaeUCG003.id.11361	rs646327	G	A	19	49209851	14406	0.4682	0.0586696	0.011837	7.83e-07	0.0358853	0.0915815	0.695176	0.00170241	24.5633
genus.RuminococcaceaeUCG003.id.11361	rs6759615	A	G	2	205238716	14410	0.0696	0.102523	0.0200204	7.86e-07	-0.0806151	0.174382	0.643872	0.00181653	26.2202
genus.RuminococcaceaeUCG003.id.11361	rs73341549	T	C	7	51541468	6744	0.0507	-0.169857	0.0318768	1.51e-07	-0.0578332	0.211851	0.784861	0.00419253	28.3851
genus.RuminococcaceaeUCG003.id.11361	rs78720113	A	G	3	41982393	13078	0.0696	-0.115348	0.0249601	7.59e-06	-0.1387	0.180166	0.441392	0.00163035	21.3533
genus.RuminococcaceaeUCG004.id.11362	rs10976229	T	G	9	7317307	9116	0.1412	0.095976	0.0214554	7.04e-06	0.133232	0.134653	0.322445	0.00219026	20.0059
genus.RuminococcaceaeUCG004.id.11362	rs11961899	G	A	6	132887921	9501	0.2714	-0.0707825	0.0161381	9.18e-06	0.263272	0.101067	0.00918944	0.00202068	19.2333
genus.RuminococcaceaeUCG004.id.11362	rs12125734	G	T	1	103732214	8938	0.0865	0.133972	0.0257417	2.09e-07	-0.00973262	0.152958	0.949265	0.00302133	27.0804
genus.RuminococcaceaeUCG004.id.11362	rs2248146	T	C	7	24791998	9502	0.3221	0.0689452	0.0153649	8.2e-06	-0.131097	0.0986929	0.184067	0.00211452	20.1306
genus.RuminococcaceaeUCG004.id.11362	rs3800154	A	C	6	2119329	9406	0.2207	-0.0797959	0.0177639	6.12e-06	-0.103325	0.118541	0.383407	0.00214066	20.1739
genus.RuminococcaceaeUCG004.id.11362	rs511258	G	A	3	169966722	9500	0.2634	-0.0757474	0.0162475	4.52e-06	-0.136387	0.102599	0.183745	0.00228269	21.7306
genus.RuminococcaceaeUCG004.id.11362	rs6769553	A	G	3	54427795	9501	0.2843	0.0849743	0.0157451	7.91e-08	0.0517359	0.101076	0.608756	0.00305624	29.1202
genus.RuminococcaceaeUCG004.id.11362	rs7569771	A	G	2	239846337	9502	0.2167	-0.075914	0.0170308	8.12e-06	0.0818939	0.112099	0.465052	0.00208666	19.8647
genus.RuminococcaceaeUCG004.id.11362	rs9818949	G	T	3	197683751	9116	0.2187	0.0859927	0.0188671	5.39e-06	-0.0984584	0.122599	0.42192	0.00227362	20.769
genus.RuminococcaceaeUCG005.id.11363	rs10873449	T	C	14	94630731	16098	0.169	0.0654843	0.0143973	4.11e-06	0.111227	0.123765	0.368815	0.00128345	20.685
genus.RuminococcaceaeUCG005.id.11363	rs10937802	G	A	4	7302344	15821	0.0974	0.0755811	0.0168226	8.17e-06	0.100094	0.151656	0.509247	0.00127424	20.1829
genus.RuminococcaceaeUCG005.id.11363	rs10950694	T	C	7	18026604	15821	0.4235	0.0577628	0.011412	4.3e-07	0.0899341	0.0935761	0.336512	0.00161672	25.6164
genus.RuminococcaceaeUCG005.id.11363	rs114279581	A	G	2	198122357	8465	0.0477	-0.146604	0.0316034	3.22e-06	0.000436729	0.191521	0.998181	0.00253568	21.514
genus.RuminococcaceaeUCG005.id.11363	rs12288512	A	G	11	27747671	15473	0.1799	0.066635	0.0144356	3.1e-06	-0.215717	0.113036	0.0563394	0.0013752	21.305
genus.RuminococcaceaeUCG005.id.11363	rs12458218	T	C	18	22575871	16099	0.1769	0.0677322	0.0144525	2.41e-06	-0.119983	0.12256	0.327593	0.00136243	21.9609
genus.RuminococcaceaeUCG005.id.11363	rs2893871	G	A	10	62662781	16103	0.1521	-0.073644	0.015548	3.54e-06	0.0427722	0.129618	0.74141	0.00139128	22.4322
genus.RuminococcaceaeUCG005.id.11363	rs34781347	G	A	20	16312851	6061	0.0596	0.188685	0.0386484	6.05e-07	-0.13726	0.200011	0.492548	0.00391708	23.8269
genus.RuminococcaceaeUCG005.id.11363	rs55793120	T	C	12	47384118	11224	0.0507	0.121548	0.0279546	7.37e-06	-0.00114628	0.20994	0.995644	0.00168154	18.9021
genus.RuminococcaceaeUCG005.id.11363	rs72776570	C	A	10	4240906	15376	0.0825	0.087067	0.0197179	5.36e-06	0.0407428	0.157827	0.796292	0.00126646	19.4953
genus.RuminococcaceaeUCG005.id.11363	rs7449320	C	A	5	154003091	16095	0.2207	0.0599163	0.0130836	4.81e-06	-0.00366193	0.111135	0.973714	0.0013013	20.9691
genus.RuminococcaceaeUCG005.id.11363	rs7555878	A	G	1	187906034	16100	0.2803	0.0586677	0.0125277	2.81e-06	0.0739612	0.104541	0.479267	0.00136031	21.928
genus.RuminococcaceaeUCG005.id.11363	rs7586445	G	A	2	239509030	15099	0.1262	0.0782349	0.0176458	8.81e-06	0.0303231	0.128372	0.813268	0.00130019	19.6545
genus.RuminococcaceaeUCG005.id.11363	rs898577	T	C	15	68705697	9991	0.0547	-0.123012	0.0286671	7.46e-06	0.00293771	0.188776	0.987584	0.00183959	18.4095
genus.RuminococcaceaeUCG009.id.11366	rs113006825	T	C	6	51803869	7165	0.1799	-0.0928893	0.0208035	7.98e-06	-0.115008	0.113901	0.31263	0.00277483	19.9314
genus.RuminococcaceaeUCG009.id.11366	rs138460696	A	G	2	66396776	6865	0.1064	0.139274	0.0315794	9.81e-06	0.168346	0.185017	0.362878	0.0028253	19.4449
genus.RuminococcaceaeUCG009.id.11366	rs1550196	G	A	17	32786955	7389	0.1173	0.130842	0.0262478	1.13e-06	-0.0818378	0.155968	0.599786	0.00335168	24.8421
genus.RuminococcaceaeUCG009.id.11366	rs2058609	A	G	12	12970792	7510	0.3141	0.0816464	0.017472	3.12e-06	-0.024586	0.0963826	0.798655	0.00289928	21.8311
genus.RuminococcaceaeUCG009.id.11366	rs2192926	A	G	2	75512668	7511	0.2366	-0.089048	0.0192989	4.88e-06	0.192864	0.108969	0.0767427	0.00282655	21.2847
genus.RuminococcaceaeUCG009.id.11366	rs4079028	C	T	1	202299085	7480	0.1938	0.0915623	0.019936	3.28e-06	-0.0559318	0.112751	0.61985	0.0028121	21.0882
genus.RuminococcaceaeUCG009.id.11366	rs4708333	T	G	6	78106701	7511	0.3022	-0.084033	0.0174757	1.56e-06	0.0818507	0.100699	0.416319	0.003069	23.1161
genus.RuminococcaceaeUCG009.id.11366	rs6952765	G	A	7	32001710	7511	0.4612	0.0732099	0.0166777	8.13e-06	-0.010822	0.0928695	0.907233	0.00255892	19.2643
genus.RuminococcaceaeUCG009.id.11366	rs758191	T	G	16	1979831	5829	0.0636	0.17702	0.0375113	9.01e-06	0.150564	0.22325	0.500045	0.00380599	22.2622
genus.RuminococcaceaeUCG009.id.11366	rs78410648	A	G	19	52399401	7510	0.0974	0.120989	0.0277317	9.67e-06	-0.0265804	0.160067	0.868111	0.00252813	19.0293
genus.RuminococcaceaeUCG009.id.11366	rs9558661	T	C	13	106650093	7480	0.1869	-0.0897823	0.0200739	7.01e-06	0.0287229	0.116595	0.805414	0.00266721	19.9988
genus.RuminococcaceaeUCG010.id.11367	rs12597105	G	A	16	5233941	12415	0.2773	0.0670855	0.0144415	4.87e-06	-0.184469	0.102449	0.071768	0.00173513	21.5756
genus.RuminococcaceaeUCG010.id.11367	rs2820282	A	C	6	104728618	12865	0.4523	-0.0592304	0.0125917	2.85e-06	-0.0731109	0.0932643	0.433092	0.00171698	22.1235
genus.RuminococcaceaeUCG010.id.11367	rs682403	A	G	9	135968557	12864	0.4761	-0.0588161	0.0124671	2.37e-06	-0.0619287	0.091538	0.498701	0.00172716	22.2531
genus.RuminococcaceaeUCG010.id.11367	rs6958419	C	T	7	16349864	12870	0.4891	-0.0585718	0.0124994	2.84e-06	0.154384	0.0916026	0.0919173	0.00170326	21.955
genus.RuminococcaceaeUCG010.id.11367	rs73218807	G	A	4	31057482	6714	0.0577	-0.166211	0.0367938	6.43e-06	-0.474522	0.211304	0.024724	0.00303018	20.4004
genus.RuminococcaceaeUCG010.id.11367	rs7441445	C	T	4	40707798	12852	0.4354	-0.05695	0.0126502	6.8e-06	0.0819902	0.0941242	0.383708	0.00157447	20.2639
genus.RuminococcaceaeUCG011.id.11368	rs10274562	C	T	7	11222521	3632	0.3519	0.110917	0.0244556	6.5e-06	0.017145	0.0960706	0.85836	0.00563177	20.5591
genus.RuminococcaceaeUCG011.id.11368	rs12636310	G	A	3	185469491	3632	0.2177	0.132725	0.0282037	2.81e-06	-0.191571	0.111603	0.0860619	0.00606054	22.1339
genus.RuminococcaceaeUCG011.id.11368	rs12724320	C	T	1	179370499	3632	0.2753	-0.120881	0.0249229	1.52e-06	0.102383	0.0986755	0.299469	0.00643526	23.5113
genus.RuminococcaceaeUCG011.id.11368	rs1416041	A	C	6	105073676	3632	0.1342	-0.182339	0.0339898	7.04e-08	0.182882	0.136634	0.180739	0.00786121	28.7623
genus.RuminococcaceaeUCG011.id.11368	rs2729556	C	T	7	111763988	3632	0.499	-0.109097	0.0233699	3.19e-06	0.117006	0.0915895	0.201426	0.00596442	21.7808
genus.RuminococcaceaeUCG011.id.11368	rs4490371	T	C	3	76205107	3610	0.331	-0.111816	0.0248963	7.75e-06	-0.145902	0.0963172	0.129822	0.00555667	20.1605
genus.RuminococcaceaeUCG011.id.11368	rs79113084	C	T	12	29634919	3610	0.1551	-0.152166	0.0317519	2.06e-06	-0.247192	0.121489	0.041882	0.00632166	22.9536
genus.RuminococcaceaeUCG011.id.11368	rs9729514	A	G	1	219901055	3632	0.1024	0.184934	0.0394616	2.37e-06	0.184929	0.158864	0.244396	0.00601059	21.9504
genus.RuminococcaceaeUCG013.id.11370	rs11581881	C	T	1	9361576	15730	0.1809	0.0661211	0.0144736	4.73e-06	0.139655	0.12374	0.25906	0.00132501	20.8674
genus.RuminococcaceaeUCG013.id.11370	rs12189346	G	A	5	141395140	16470	0.163	0.0684961	0.014558	1.68e-06	0.178923	0.128472	0.163712	0.0013423	22.1347
genus.RuminococcaceaeUCG013.id.11370	rs12336782	T	C	9	13609119	16772	0.0815	-0.0856047	0.0189311	8.6e-06	0.237183	0.161294	0.141426	0.00121767	20.4452
genus.RuminococcaceaeUCG013.id.11370	rs12485353	G	A	3	197049996	16771	0.1789	-0.0607903	0.0130847	4.19e-06	-0.0395619	0.112653	0.72545	0.00128536	21.5819
genus.RuminococcaceaeUCG013.id.11370	rs12781711	C	T	10	2219930	16772	0.3131	-0.0656129	0.0117477	2.55e-08	-0.0547398	0.0961162	0.569005	0.00185645	31.1906
genus.RuminococcaceaeUCG013.id.11370	rs16918863	A	C	10	19780463	12643	0.0606	0.111491	0.0240157	4.16e-06	0.167616	0.190305	0.378441	0.00170177	21.5488
genus.RuminococcaceaeUCG013.id.11370	rs2730183	G	A	8	40311885	16772	0.4642	-0.0488692	0.0109907	8.44e-06	0.0140188	0.0915942	0.878356	0.00117739	19.7681
genus.RuminococcaceaeUCG013.id.11370	rs4385846	G	T	10	115650278	16772	0.2068	0.0598405	0.0131807	6.46e-06	0.178212	0.108245	0.0996859	0.00122743	20.6092
genus.RuminococcaceaeUCG013.id.11370	rs75088940	T	C	12	30245557	15638	0.0934	-0.0942968	0.0200712	2.55e-06	0.110576	0.166415	0.506397	0.00140946	22.0694
genus.RuminococcaceaeUCG013.id.11370	rs76973485	G	T	3	9534657	5299	0.0368	0.194976	0.0418213	3.35e-06	0.216948	0.198684	0.274866	0.00408501	21.7271
genus.RuminococcaceaeUCG013.id.11370	rs7784330	G	A	7	32530997	16770	0.3887	-0.0498329	0.0112066	8.16e-06	0.0482668	0.0937574	0.606689	0.00117771	19.7712
genus.RuminococcaceaeUCG013.id.11370	rs9313055	T	C	5	3628882	15764	0.0686	0.105087	0.023446	9.55e-06	0.213094	0.199855	0.286313	0.00127275	20.0866
genus.RuminococcaceaeUCG014.id.11371	rs10495392	C	T	1	237422989	13902	0.1193	-0.082486	0.0187194	9.96e-06	-0.03794	0.143615	0.791642	0.00139473	19.4139
genus.RuminococcaceaeUCG014.id.11371	rs10791168	A	G	11	131659000	14403	0.1839	-0.0664624	0.0150069	9.76e-06	-0.0591527	0.128632	0.645617	0.00135996	19.6115
genus.RuminococcaceaeUCG014.id.11371	rs10941294	C	T	5	36435597	12615	0.0686	-0.122057	0.0260017	2.4e-06	0.0268421	0.18057	0.881828	0.00174374	22.0322
genus.RuminococcaceaeUCG014.id.11371	rs115777838	T	C	5	26110626	5674	0.0537	-0.18835	0.0386643	4.62e-07	-0.111316	0.217034	0.608023	0.00416492	23.7222
genus.RuminococcaceaeUCG014.id.11371	rs12638134	T	G	3	101334609	14403	0.3897	0.0582548	0.0119657	1.21e-06	-0.0295115	0.0936082	0.75256	0.00164293	23.6987
genus.RuminococcaceaeUCG014.id.11371	rs34402072	C	T	8	3636548	13863	0.1918	-0.0688023	0.0156083	9.8e-06	0.154491	0.119227	0.195054	0.00139968	19.4282
genus.RuminococcaceaeUCG014.id.11371	rs56105232	G	A	9	14363769	9190	0.0726	0.139276	0.0299132	2.91e-06	0.148105	0.197335	0.452939	0.00235335	21.6736
genus.RuminococcaceaeUCG014.id.11371	rs72809222	T	C	2	57205854	13922	0.2515	0.0671775	0.0139838	2.41e-06	0.00584598	0.104583	0.955423	0.00165492	23.0747
genus.RuminococcaceaeUCG014.id.11371	rs73186226	G	A	3	123829361	13760	0.0875	-0.0993852	0.0216819	6.72e-06	-0.0359857	0.168478	0.830864	0.00152465	21.0081
genus.RuminococcaceaeUCG014.id.11371	rs853612	A	G	10	119928413	14403	0.4026	-0.0528257	0.0119367	9.75e-06	-0.0311213	0.0934231	0.739042	0.00135794	19.5823
genus.RuminococcaceaeUCG014.id.11371	rs995642	C	T	2	134854659	14402	0.326	0.060048	0.0126417	1.9e-06	0.0580819	0.0997296	0.560302	0.00156417	22.5593
genus.Ruminococcus1.id.11373	rs10167839	A	G	2	181882879	16605	0.3439	0.0519509	0.0116306	8.09e-06	0.0383724	0.0975426	0.694031	0.0012001	19.9492
genus.Ruminococcus1.id.11373	rs11783695	G	T	8	144596903	16606	0.1511	-0.0734114	0.0161398	4.73e-06	-0.24068	0.134075	0.0726341	0.0012443	20.6861
genus.Ruminococcus1.id.11373	rs17781867	C	T	17	71256018	14349	0.0924	0.0999271	0.0211728	1.96e-06	0.0532558	0.1714	0.75602	0.00154994	22.2715
genus.Ruminococcus1.id.11373	rs3819978	C	T	1	241789757	12769	0.0586	-0.11504	0.0260137	8.74e-06	0.00316257	0.202234	0.987523	0.00152922	19.5535
genus.Ruminococcus1.id.11373	rs6105066	T	C	20	13258628	16049	0.2495	-0.0607052	0.013425	5.06e-06	0.0564816	0.111808	0.613441	0.0012724	20.4442
genus.Ruminococcus1.id.11373	rs6493760	C	T	15	55439182	16126	0.3966	0.0535262	0.0115885	3.38e-06	-0.0706936	0.0949518	0.456561	0.00132124	21.3318
genus.Ruminococcus1.id.11373	rs7117576	A	G	11	114023573	16606	0.0885	0.0829505	0.0170891	6.48e-07	0.0491078	0.140931	0.7275	0.00141683	23.5584
genus.Ruminococcus1.id.11373	rs7583465	C	T	2	10533921	16588	0.3767	0.0527654	0.0112619	2.56e-06	0.16093	0.0931122	0.0839263	0.00132162	21.9495
genus.Ruminococcus1.id.11373	rs78572139	G	A	5	15944587	11667	0.0706	0.125038	0.0279411	5.23e-06	0.0487298	0.193339	0.801007	0.00171352	20.0226
genus.Ruminococcus1.id.11373	rs78613526	G	A	2	65925212	7266	0.0427	0.167497	0.0367639	5.11e-06	0.186061	0.200509	0.353436	0.00284862	20.7515
genus.Ruminococcus2.id.11374	rs12406309	A	C	1	108074445	15339	0.1909	-0.063193	0.0142275	9.79e-06	-0.217574	0.114939	0.0583651	0.00128447	19.7252
genus.Ruminococcus2.id.11374	rs12986628	C	T	2	238103439	14714	0.2127	0.0665937	0.0140168	2.14e-06	0.0978442	0.109213	0.370303	0.00153169	22.5688
genus.Ruminococcus2.id.11374	rs1819812	G	T	7	151435722	14868	0.1163	0.0842356	0.0184893	5.28e-06	0.272447	0.148682	0.0668898	0.00139409	20.7535
genus.Ruminococcus2.id.11374	rs2368224	T	G	2	182656416	3026	0.0477	0.199648	0.0438453	3.63e-06	-0.125769	0.264337	0.634224	0.00680529	20.7202
genus.Ruminococcus2.id.11374	rs2846589	G	T	18	862477	14924	0.4543	0.0522093	0.0116382	7.59e-06	0.0694943	0.0936408	0.458004	0.00134666	20.1219
genus.Ruminococcus2.id.11374	rs2997412	A	G	13	62067781	15336	0.2803	-0.0568439	0.0122325	4.22e-06	-0.120152	0.0971935	0.216379	0.0014061	21.5915
genus.Ruminococcus2.id.11374	rs4400279	A	G	7	16804578	15333	0.3638	0.0546114	0.0120077	5.8e-06	0.014102	0.0952828	0.882342	0.0013472	20.6817
genus.Ruminococcus2.id.11374	rs4799823	C	T	18	33456427	14650	0.1392	0.0837001	0.0182263	5.4e-06	-0.188824	0.151935	0.213945	0.00143746	21.0862
genus.Ruminococcus2.id.11374	rs55707116	C	A	9	79919385	15336	0.1024	0.0865521	0.0189141	8.01e-06	9.35088e-05	0.153515	0.999514	0.00136358	20.9377
genus.Ruminococcus2.id.11374	rs58681734	A	G	9	137557890	15338	0.1511	0.0723875	0.0160787	4.18e-06	0.181066	0.132686	0.172372	0.00131972	20.266
genus.Ruminococcus2.id.11374	rs61791565	T	C	4	24655463	15319	0.3688	-0.0523503	0.0117119	6.79e-06	-0.143348	0.0938374	0.126608	0.00130253	19.9769
genus.Ruminococcus2.id.11374	rs75140805	T	G	11	12148588	14249	0.1581	0.0836825	0.0176445	3.95e-06	-0.209486	0.145198	0.149088	0.00157609	22.49
genus.Ruminococcus2.id.11374	rs7693984	G	A	4	4268322	14154	0.0825	-0.102822	0.0235087	9.42e-06	-0.132991	0.189216	0.482147	0.00134974	19.1273
genus.Ruminococcus2.id.11374	rs78120384	A	G	3	106664363	6082	0.0726	-0.192815	0.0392045	3.31e-07	0.0918889	0.214346	0.668146	0.00396134	24.1807
genus..Ruminococcusgauvreauiigroup.id.11342	rs10931481	G	A	2	191954852	13382	0.3111	0.0610096	0.0130484	3.38e-06	-0.151294	0.0991703	0.127109	0.00163098	21.8582
genus..Ruminococcusgauvreauiigroup.id.11342	rs12079579	A	G	1	161880482	12986	0.0726	0.0955324	0.0213436	5.04e-06	-0.109138	0.161486	0.499147	0.00154035	20.0308
genus..Ruminococcusgauvreauiigroup.id.11342	rs1391597	C	T	12	61119266	13382	0.3807	0.0590284	0.0124874	1.86e-06	-0.026966	0.0942845	0.774873	0.001667	22.3417
genus..Ruminococcusgauvreauiigroup.id.11342	rs2047242	A	G	10	29201860	13369	0.2972	-0.067603	0.0133738	2.46e-07	0.0570899	0.0982234	0.561088	0.00190764	25.5481
genus..Ruminococcusgauvreauiigroup.id.11342	rs2105937	A	G	1	20552072	13364	0.334	0.0580215	0.0127806	5.1e-06	0.0728574	0.0955238	0.445634	0.00153982	20.6069
genus..Ruminococcusgauvreauiigroup.id.11342	rs2166943	A	C	8	137090850	13377	0.4384	0.0566974	0.0123497	5.28e-06	0.0274149	0.0930568	0.768297	0.00157316	21.0742
genus..Ruminococcusgauvreauiigroup.id.11342	rs289410	G	A	15	85563483	13380	0.2684	-0.0654926	0.0139101	2.27e-06	-0.0954633	0.10555	0.365763	0.00165405	22.1645
genus..Ruminococcusgauvreauiigroup.id.11342	rs431418	A	G	5	166419552	13289	0.1193	-0.094737	0.0210157	5.54e-06	-0.080612	0.153021	0.598331	0.00152685	20.3182
genus..Ruminococcusgauvreauiigroup.id.11342	rs71386687	T	G	16	2767894	11340	0.0596	0.121037	0.02386	2.91e-07	0.00151664	0.187908	0.99356	0.00226412	25.7288
genus..Ruminococcusgauvreauiigroup.id.11342	rs73802842	C	A	4	18824860	13382	0.1431	0.0736808	0.0169665	7.48e-06	0.09003	0.126354	0.476142	0.00140732	18.8565
genus..Ruminococcusgauvreauiigroup.id.11342	rs9870933	A	G	3	112372317	13382	0.4085	0.0621643	0.0126072	8.49e-07	-0.0445734	0.095636	0.641163	0.00181358	24.3098
genus..Ruminococcusgnavusgroup.id.14376	rs11597105	A	G	10	6512581	6328	0.1123	0.114673	0.0250653	6.95e-06	-0.073126	0.132527	0.581098	0.00329667	20.9237
genus..Ruminococcusgnavusgroup.id.14376	rs11864644	T	C	16	433078	6241	0.0706	-0.139804	0.0318253	5.01e-06	-0.209322	0.163314	0.199942	0.00308245	19.2909
genus..Ruminococcusgnavusgroup.id.14376	rs12136548	C	T	1	115168097	6401	0.2913	0.0901946	0.0196476	3.1e-06	-0.0494981	0.0986201	0.615733	0.00328146	21.0672
genus..Ruminococcusgnavusgroup.id.14376	rs12989336	G	A	2	36259341	6401	0.3052	-0.0846861	0.0187936	7.12e-06	0.0266323	0.0977222	0.785214	0.00316213	20.2987
genus..Ruminococcusgnavusgroup.id.14376	rs13163520	G	A	5	18662686	6326	0.1809	-0.127377	0.0233883	5.61e-08	-0.0839825	0.122368	0.492518	0.00466688	29.6517
genus..Ruminococcusgnavusgroup.id.14376	rs2909242	C	A	8	129224680	6401	0.3857	-0.0909965	0.018351	7.41e-07	0.0161115	0.0970154	0.868101	0.00382663	24.5807
genus..Ruminococcusgnavusgroup.id.14376	rs3124783	A	G	9	135838591	6401	0.1203	-0.11599	0.0249099	2.67e-06	-0.0466574	0.132208	0.724157	0.00337581	21.675
genus..Ruminococcusgnavusgroup.id.14376	rs4388134	C	T	4	190110710	6399	0.2455	-0.0904997	0.0203544	9.12e-06	-0.158313	0.10998	0.15002	0.00307982	19.7625
genus..Ruminococcusgnavusgroup.id.14376	rs62167033	T	C	2	144700007	5194	0.0706	0.185289	0.0396295	3.5e-06	0.143654	0.181399	0.428406	0.00419117	21.8522
genus..Ruminococcusgnavusgroup.id.14376	rs78399089	T	C	3	146290310	5944	0.0825	0.144445	0.0326618	6.63e-06	-0.00851896	0.168222	0.959611	0.00327959	19.5514
genus..Ruminococcusgnavusgroup.id.14376	rs934940	A	C	2	122096018	6309	0.1849	-0.105045	0.0229588	2.74e-06	-0.0193386	0.122743	0.874808	0.00330713	20.9273
genus..Ruminococcusgnavusgroup.id.14376	rs9872758	T	C	3	66701616	6398	0.4771	0.0849233	0.0176643	1.66e-06	0.151713	0.0912406	0.0963563	0.00359956	23.106
genus..Ruminococcustorquesgroup.id.14377	rs10904297	A	G	10	4639762	3143	0.0298	-0.167804	0.0389812	2.69e-06	0.311862	0.253375	0.218385	0.00586135	18.5191
genus..Ruminococcustorquesgroup.id.14377	rs10967781	C	A	9	27225258	17791	0.3181	0.0507994	0.0113322	8.37e-06	0.048922	0.0965649	0.61242	0.00112822	20.0927
genus..Ruminococcustorquesgroup.id.14377	rs12434631	A	G	14	26130404	17353	0.1402	0.074697	0.0153401	2.77e-06	0.139731	0.130417	0.283981	0.00136454	23.7084
genus..Ruminococcustorquesgroup.id.14377	rs1475330	T	C	6	67262102	17353	0.3012	0.0523492	0.01182	8.13e-06	-0.184182	0.102181	0.0714664	0.00112906	19.6125
genus..Ruminococcustorquesgroup.id.14377	rs35866622	T	C	19	49218060	17240	0.4404	-0.0612024	0.0109421	2.21e-08	0.0970689	0.0920331	0.291555	0.00181138	31.2812
genus..Ruminococcustorquesgroup.id.14377	rs4073731	T	C	11	132663147	17793	0.1759	0.0651948	0.0142221	4.05e-06	0.0306473	0.128578	0.811605	0.0011796	21.0111
genus..Ruminococcustorquesgroup.id.14377	rs77034621	T	G	8	76769843	8567	0.0527	-0.151553	0.0335878	6.07e-06	-0.0999262	0.200134	0.61757	0.00237086	20.3547
genus..Ruminococcustorquesgroup.id.14377	rs8080469	G	A	17	14532347	17798	0.5189	0.0490727	0.0107036	3.5e-06	0.0793773	0.0919469	0.387975	0.0011796	21.0169
genus..Ruminococcustorquesgroup.id.14377	rs8141465	A	G	22	21358653	17791	0.5427	0.0480778	0.0107442	9.65e-06	-0.0590485	0.0917196	0.519709	0.00112422	20.0212
genus.Sellimonas.id.14369	rs113379006	T	C	3	42008186	3154	0.168	-0.162759	0.0357025	7.21e-06	-0.0429464	0.129982	0.741095	0.00654603	20.769
genus.Sellimonas.id.14369	rs2016057	A	C	15	52105282	3154	0.3907	-0.125878	0.0256153	1.03e-06	0.00667122	0.0940002	0.943421	0.00759841	24.1336
genus.Sellimonas.id.14369	rs2187447	A	C	11	79332972	3028	0.0606	0.243457	0.0527695	3.98e-06	0.147589	0.184713	0.424279	0.0069804	21.2712
genus.Sellimonas.id.14369	rs2371572	A	C	2	213214174	3154	0.5487	0.127349	0.0250862	4.46e-07	0.0430348	0.0923265	0.641133	0.00810446	25.754
genus.Sellimonas.id.14369	rs41816	A	G	7	106250164	3154	0.2515	0.132201	0.0291087	8.39e-06	0.130419	0.106061	0.218826	0.00649729	20.6134
genus.Sellimonas.id.14369	rs4600608	A	G	2	180278564	3095	0.2386	-0.137152	0.0301702	4.95e-06	0.0169683	0.109455	0.876801	0.00663279	20.6522
genus.Sellimonas.id.14369	rs553697	T	C	6	93730393	3047	0.162	-0.153767	0.0339099	6.13e-06	0.0915423	0.123857	0.459849	0.00670319	20.549
genus.Sellimonas.id.14369	rs56203279	T	C	7	111501524	3154	0.33	-0.124045	0.0269115	3.72e-06	-0.0600315	0.0982106	0.541032	0.00669122	21.2328
genus.Senegalimassilia.id.11160	rs10036909	C	T	5	127861692	4996	0.0696	0.185519	0.0400881	8.05e-06	0.0325218	0.185405	0.860758	0.00426842	21.4079
genus.Senegalimassilia.id.11160	rs11787826	C	A	9	34332382	6923	0.4284	0.081327	0.0171154	2.63e-06	0.0220668	0.091639	0.809709	0.00325077	22.572
genus.Senegalimassilia.id.11160	rs1990708	A	C	2	206654123	6923	0.1262	-0.109619	0.0247785	8.91e-06	-0.0669135	0.133487	0.616179	0.00281906	19.5659
genus.Senegalimassilia.id.11160	rs2017373	C	T	14	34431996	6923	0.3738	0.0782258	0.0176841	9.5e-06	-0.0968482	0.0946998	0.306456	0.00281848	19.5618
genus.Slackia.id.825	rs12440440	A	G	15	34041896	6063	0.3091	0.0901934	0.0190582	2.63e-06	0.0681363	0.0979616	0.486717	0.00368039	22.3893
genus.Slackia.id.825	rs16894137	C	T	8	96946291	6063	0.1431	-0.122792	0.0263047	2.71e-06	0.105203	0.133677	0.431289	0.00358121	21.7837
genus.Slackia.id.825	rs35156985	T	C	7	99451715	5965	0.0636	-0.155709	0.0348085	8.06e-06	0.248097	0.20398	0.223877	0.00334343	20.0037
genus.Slackia.id.825	rs4492265	A	G	7	13523683	6063	0.3101	-0.0905757	0.0191658	2.41e-06	-0.0888108	0.096637	0.358088	0.00367014	22.3267
genus.Slackia.id.825	rs8901	C	T	17	74267010	6063	0.3708	0.0934594	0.0186813	6.07e-07	-0.0109176	0.0943407	0.90787	0.00411107	25.0201
genus.Streptococcus.id.1853	rs10028567	C	T	4	53657577	16311	0.0815	-0.0921167	0.0191881	7.3e-06	-0.167271	0.159472	0.294223	0.00141097	23.044
genus.Streptococcus.id.1853	rs10448310	A	G	9	93556174	16384	0.4304	-0.0517935	0.0111324	3.31e-06	-0.174833	0.0922444	0.0580501	0.00131942	21.6433
genus.Streptococcus.id.1853	rs11110281	T	C	12	100584014	15120	0.0676	-0.137519	0.0227398	2.58e-09	0.0138262	0.189472	0.941828	0.00241296	36.5673
genus.Streptococcus.id.1853	rs11720390	G	A	3	94103591	15220	0.0746	0.107024	0.0228121	3.59e-06	-0.109938	0.172092	0.522934	0.00144407	22.0076
genus.Streptococcus.id.1853	rs11764382	A	G	7	46774896	16387	0.1909	-0.0695345	0.0143671	1.29e-06	0.0148172	0.118798	0.90074	0.00142738	23.4211
genus.Streptococcus.id.1853	rs17708276	A	G	8	10199548	16278	0.1282	-0.0793955	0.0170628	3.04e-06	-0.155918	0.134732	0.247173	0.00132836	21.6491
genus.Streptococcus.id.1853	rs1918540	G	A	11	131649446	16373	0.2525	0.059639	0.0128148	2.44e-06	-0.0468515	0.108154	0.664874	0.0013211	21.6563
genus.Streptococcus.id.1853	rs2370083	G	T	14	97526750	16277	0.0885	-0.0816836	0.0185851	9.75e-06	-0.107464	0.151743	0.478822	0.00118536	19.3146
genus.Streptococcus.id.1853	rs4968759	A	G	17	61298020	16384	0.4264	-0.0515109	0.0112068	3.78e-06	0.0811137	0.0923915	0.379979	0.00128781	21.1242
genus.Streptococcus.id.1853	rs57646748	G	A	4	37452858	15939	0.0676	-0.0907696	0.0200344	5.48e-06	0.102495	0.181198	0.571632	0.00128619	20.5245
genus.Streptococcus.id.1853	rs6806351	T	C	3	132058723	15973	0.2087	-0.0633829	0.0136647	4.94e-06	-0.079908	0.109164	0.464167	0.00134515	21.5123
genus.Streptococcus.id.1853	rs71481756	T	G	10	8102404	14526	0.0994	0.0931048	0.0207949	6.51e-06	-0.0312718	0.159379	0.844445	0.00137811	20.0433
genus.Streptococcus.id.1853	rs72739637	A	G	15	41663393	14920	0.1064	0.0959942	0.0193213	1.03e-06	-0.0260001	0.146261	0.858907	0.0016517	24.6809
genus.Streptococcus.id.1853	rs7916711	A	G	10	28588269	15294	0.0646	0.102891	0.0217362	2.72e-06	0.437975	0.197599	0.0266586	0.00146295	22.4042
genus.Streptococcus.id.1853	rs9903102	C	A	17	80576624	16384	0.164	-0.0709483	0.0155275	4.18e-06	-0.0108348	0.131126	0.934147	0.00127265	20.8751
genus.Subdoligranulum.id.2070	rs10065321	T	C	5	141857415	17589	0.3678	-0.0512828	0.0108105	2.1e-06	-0.00933764	0.0931961	0.920191	0.00127777	22.5009
genus.Subdoligranulum.id.2070	rs10497836	C	T	2	200288718	17579	0.2803	-0.0524065	0.0118697	8.38e-06	-0.0623842	0.103002	0.544742	0.00110768	19.4912
genus.Subdoligranulum.id.2070	rs1667315	G	A	2	232408743	17586	0.4374	0.0485017	0.0107452	6.72e-06	0.162138	0.0928678	0.0808272	0.00115722	20.3721
genus.Subdoligranulum.id.2070	rs2114677	C	T	10	125472937	15566	0.0557	-0.104176	0.0230829	2.72e-06	-0.00172705	0.198218	0.993048	0.00130681	20.3658
genus.Subdoligranulum.id.2070	rs2171249	C	T	6	153694029	14679	0.0736	0.106744	0.0233213	4.51e-06	-0.245551	0.187346	0.189965	0.00142516	20.947
genus.Subdoligranulum.id.2070	rs35940633	G	A	14	86933898	17582	0.3628	-0.0511008	0.011001	4.22e-06	-0.0941596	0.0950762	0.321998	0.00122571	21.5745
genus.Subdoligranulum.id.2070	rs3761728	T	G	4	48990885	17570	0.2425	-0.0543458	0.0118866	3.87e-06	0.160482	0.0997044	0.10749	0.0011883	20.901
genus.Subdoligranulum.id.2070	rs4347804	A	G	2	218215847	4312	0.0417	0.166063	0.0357483	2.18e-06	0.094299	0.228281	0.679545	0.00497953	21.5692
genus.Subdoligranulum.id.2070	rs6555306	T	C	5	4671383	17591	0.1223	-0.0740777	0.0155463	2.81e-06	-0.00906835	0.139783	0.948274	0.00128905	22.7024
genus.Subdoligranulum.id.2070	rs75158211	T	C	19	29644694	17165	0.1113	-0.072343	0.015933	7.52e-06	-0.0347154	0.139208	0.803069	0.00119958	20.6132
genus.Subdoligranulum.id.2070	rs76528319	G	T	5	117799448	8468	0.0398	-0.143279	0.0310662	7.41e-06	0.0540561	0.223368	0.808777	0.00250562	21.2659
genus.Sutterella.id.2896	rs1145877	A	G	6	82386821	13251	0.159	-0.073548	0.0162413	7.2e-06	0.0757474	0.128966	0.556973	0.00154518	20.5037
genus.Sutterella.id.2896	rs11591622	T	G	10	102520687	12604	0.2157	-0.0688382	0.0151375	6.5e-06	0.109378	0.106604	0.304884	0.00163806	20.6767
genus.Sutterella.id.2896	rs13173038	A	G	5	58499183	13245	0.2207	-0.0718076	0.0151627	2.73e-06	-0.25441	0.113409	0.0248777	0.00169044	22.4245
genus.Sutterella.id.2896	rs143438747	T	C	1	63278549	9368	0.0547	-0.145793	0.0306867	3.28e-06	-0.122772	0.195757	0.530553	0.00240369	22.5672
genus.Sutterella.id.2896	rs2050185	G	A	6	147936781	13243	0.3777	0.0575138	0.0128766	7.97e-06	-0.0147355	0.0955434	0.87743	0.00150418	19.9469
genus.Sutterella.id.2896	rs2321387	G	A	13	58689340	13252	0.5298	-0.0592876	0.0124509	1.87e-06	0.110125	0.0929434	0.236072	0.00170805	22.6704
genus.Sutterella.id.2896	rs2613606	C	T	7	111285025	13249	0.3936	-0.0556794	0.0124117	7.2e-06	-0.0591346	0.0923857	0.522118	0.00151663	20.1214
genus.Sutterella.id.2896	rs607327	C	T	11	111695709	13251	0.3767	0.0578334	0.0129053	6.63e-06	-0.00313904	0.0946382	0.97354	0.00151327	20.0797
genus.Sutterella.id.2896	rs62501473	G	A	7	150126751	12762	0.2286	0.0694233	0.0149416	5.52e-06	-0.117942	0.106699	0.268998	0.00168873	21.5846
genus.Sutterella.id.2896	rs7499539	A	G	16	85038065	13254	0.3231	0.0617478	0.0130998	2.36e-06	0.10684	0.0994518	0.282695	0.00167354	22.215
genus.Sutterella.id.2896	rs7638039	T	C	3	70588939	13236	0.2326	0.0645624	0.0143887	8.66e-06	0.0993698	0.106999	0.353043	0.0015188	20.1304
genus.Sutterella.id.2896	rs9350083	T	G	6	18583878	13254	0.2992	-0.0593069	0.0133929	8.23e-06	-0.157549	0.0993789	0.11289	0.0014773	19.6062
genus.Terrisporobacter.id.11348	rs1883097	C	T	11	8938819	4417	0.0557	0.226399	0.0454642	4.16e-07	0.3915	0.195923	0.0456907	0.00558278	24.7864
genus.Terrisporobacter.id.11348	rs2569953	A	C	3	144148905	6637	0.4195	-0.0775591	0.0174641	8.95e-06	0.0499812	0.0920452	0.587125	0.00296287	19.7171
genus.Terrisporobacter.id.11348	rs2872237	C	A	19	17026940	6632	0.4344	-0.0814505	0.0175943	3.97e-06	0.0221539	0.0938236	0.813337	0.00322105	21.4246
genus.Terrisporobacter.id.11348	rs58405430	G	T	11	20621043	6176	0.1153	0.134617	0.0301177	7.94e-06	-0.187013	0.14889	0.209099	0.00322438	19.9717
genus.Terrisporobacter.id.11348	rs7184125	T	C	16	15920394	6232	0.2326	0.091256	0.0205493	8.48e-06	-0.0868682	0.112385	0.439552	0.00315448	19.7146
genus.Turicibacter.id.2162	rs11054680	T	C	12	12242455	8928	0.0964	-0.104751	0.0226998	2.31e-06	-0.159594	0.141056	0.257879	0.00237951	21.2901
genus.Turicibacter.id.2162	rs11666533	C	T	19	11864932	8256	0.0795	-0.111689	0.0248436	7.37e-06	0.188901	0.143589	0.18832	0.00244208	20.2063
genus.Turicibacter.id.2162	rs12603364	T	C	17	43117476	8923	0.1074	0.110861	0.0225598	8.67e-07	0.0231437	0.141571	0.870142	0.00269898	24.1428
genus.Turicibacter.id.2162	rs149744580	A	G	2	63366962	8459	0.0527	0.169883	0.0315478	7.01e-08	-0.144423	0.196828	0.463099	0.00341628	28.9905
genus.Turicibacter.id.2162	rs2834977	T	C	21	36929643	8946	0.173	-0.0959995	0.0208261	3.96e-06	0.0915386	0.128069	0.474759	0.00236953	21.2435
genus.Turicibacter.id.2162	rs2952020	G	A	8	26027842	8949	0.2227	-0.0759019	0.0165764	5.63e-06	-0.0437721	0.103138	0.671272	0.00233741	20.9618
genus.Turicibacter.id.2162	rs3734633	G	A	6	126111881	8626	0.0974	-0.120957	0.02683	5.32e-06	0.0585154	0.170397	0.731293	0.00235064	20.3197
genus.Turicibacter.id.2162	rs4869133	G	A	5	95717619	8256	0.0885	0.131186	0.027197	2.55e-06	0.247455	0.167003	0.13841	0.00281024	23.2611
genus.Turicibacter.id.2162	rs55756211	T	C	7	130972179	8941	0.1163	-0.115115	0.0240708	2.81e-06	0.0711535	0.150033	0.63532	0.00255147	22.8659
genus.Turicibacter.id.2162	rs7199484	G	A	16	49826299	8948	0.332	-0.0731428	0.0160172	5.77e-06	-0.0697598	0.0996909	0.484076	0.00232507	20.8485
genus.Tyzzerella3.id.11335	rs10898797	C	T	11	87588698	5387	0.1571	0.12238	0.0274683	8.85e-06	0.064049	0.126386	0.612315	0.00367127	19.8426
genus.Tyzzerella3.id.11335	rs1232220	G	T	6	102680257	5000	0.1262	-0.143869	0.031828	7.91e-06	-0.143953	0.142402	0.312069	0.00406982	20.4241
genus.Tyzzerella3.id.11335	rs17706273	T	C	5	16388259	5395	0.1521	-0.140368	0.0274708	5.88e-07	0.137492	0.132421	0.299134	0.00481624	26.0997
genus.Tyzzerella3.id.11335	rs191093	G	A	12	77390329	4621	0.0795	0.159008	0.0353306	6.76e-06	-0.0648769	0.17088	0.704195	0.00436417	20.2465
genus.Tyzzerella3.id.11335	rs4904512	T	C	14	89595945	5396	0.1988	-0.117151	0.0250306	3.09e-06	-0.000866336	0.118941	0.994188	0.00404314	21.8972
genus.Tyzzerella3.id.11335	rs55799124	A	G	17	3738781	5362	0.2068	-0.11435	0.0238604	1.34e-06	-0.124328	0.109168	0.254761	0.00426515	22.9591
genus.Tyzzerella3.id.11335	rs67476743	T	G	19	1030320	4948	0.2853	0.132164	0.022208	3.74e-09	-0.145456	0.101886	0.153396	0.00710688	35.4022
genus.Tyzzerella3.id.11335	rs6920448	C	T	6	5755626	5010	0.1153	-0.141081	0.0305446	4.15e-06	-0.0312652	0.142357	0.826163	0.00424017	21.3252
genus.Tyzzerella3.id.11335	rs7019909	T	C	9	33113322	5396	0.1014	0.144156	0.0301626	1.76e-06	-0.0185536	0.149475	0.901216	0.00421519	22.833
genus.Tyzzerella3.id.11335	rs7333521	T	C	13	81593016	4335	0.0427	-0.207191	0.0453121	4.88e-06	-0.192733	0.201973	0.339956	0.00479996	20.8985
genus.Tyzzerella3.id.11335	rs75091807	G	T	13	35023691	4621	0.0905	-0.184966	0.0383029	1.71e-06	-0.276373	0.165414	0.0947624	0.0050211	23.3095
genus.Tyzzerella3.id.11335	rs7561370	T	C	2	57810406	5396	0.1223	0.131341	0.0286292	1.52e-06	-0.174087	0.136206	0.20121	0.00388525	21.0388
genus.Veillonella.id.2198	rs11141494	G	A	9	89306305	9291	0.1948	-0.0783421	0.0174393	9.75e-06	-0.147824	0.115382	0.200132	0.00216736	20.1763
genus.Veillonella.id.2198	rs1882878	A	G	21	30010673	9282	0.3062	-0.0768966	0.0163908	2.98e-06	-0.112985	0.104786	0.280926	0.0023656	22.0049
genus.Veillonella.id.2198	rs2013594	T	C	11	44302154	9283	0.3579	-0.0720698	0.0155153	3.42e-06	-0.140052	0.0989969	0.157154	0.00231894	21.5721
genus.Veillonella.id.2198	rs55807413	A	G	11	2956783	8610	0.0974	0.107329	0.0237633	5.51e-06	0.103305	0.138762	0.456591	0.00236369	20.3949
genus.Veillonella.id.2198	rs62376424	C	T	5	119914285	8999	0.334	-0.0762216	0.0163499	3.65e-06	-0.132664	0.0973454	0.172941	0.00240926	21.7284
genus.Veillonella.id.2198	rs6656807	A	G	1	178945043	8999	0.4245	0.0703062	0.0153954	5.5e-06	-0.0780311	0.0965908	0.419176	0.0023121	20.8502
genus.Veillonella.id.2198	rs742016	A	G	22	45604800	9279	0.4235	-0.0688571	0.0149769	4.66e-06	0.000748296	0.0929262	0.993575	0.00227281	21.1329
genus.Victivallis.id.2256	rs11899949	G	A	2	38049069	3258	0.2773	0.130568	0.0276239	2.77e-06	-0.0447142	0.104943	0.67005	0.00681057	22.3273
genus.Victivallis.id.2256	rs12512543	A	C	4	9608445	3239	0.1213	-0.178036	0.0374344	2.54e-06	-0.00744172	0.140866	0.957869	0.0069349	22.605
genus.Victivallis.id.2256	rs173120	T	C	13	72876881	3263	0.2455	0.13381	0.0290127	7.65e-06	0.00610792	0.107031	0.954492	0.00647679	21.2585
genus.Victivallis.id.2256	rs1882775	A	G	21	40405606	3258	0.2237	-0.13827	0.031273	8.73e-06	0.191187	0.116412	0.100522	0.00596445	19.5368
genus.Victivallis.id.2256	rs2546432	T	C	5	180579462	3266	0.4662	-0.110803	0.0249655	9.93e-06	0.0304569	0.0926754	0.742427	0.0059951	19.686
genus.Victivallis.id.2256	rs342302	A	G	7	106378229	3265	0.159	-0.152754	0.0351572	8.16e-06	0.0346189	0.129526	0.789258	0.0057487	18.8665
genus.Victivallis.id.2256	rs4764863	G	A	12	102514184	3266	0.5	0.121561	0.0246058	8.22e-07	0.272553	0.0916176	0.00293091	0.00741755	24.3918
genus.Victivallis.id.2256	rs4895919	T	C	6	131630319	3254	0.4821	-0.116918	0.0247515	2.75e-06	-0.0260653	0.0921585	0.777306	0.00681034	22.2991
genus.Victivallis.id.2256	rs56349194	A	G	11	9312796	3266	0.16	-0.158501	0.0315231	6.26e-07	0.251616	0.121779	0.0388124	0.00768144	25.2663
genus.Victivallis.id.2256	rs911666	T	C	14	96071125	3267	0.3052	-0.118576	0.0263146	7.65e-06	0.0744722	0.0973779	0.444405	0.00617673	20.2924
order.Actinomycetales.id.420	rs2889192	G	T	9	76394568	7711	0.2068	0.0884052	0.0194997	3.97e-06	-0.099308	0.109034	0.362401	0.00265848	20.5489
order.Actinomycetales.id.420	rs34583783	G	T	6	67207371	7711	0.1024	0.123688	0.0264254	5.54e-06	0.209962	0.146413	0.151562	0.00283314	21.9027
order.Actinomycetales.id.420	rs35011108	A	G	6	133007480	3630	0.0636	0.241546	0.0503803	1.88e-06	-0.13132	0.220731	0.551889	0.00629259	22.9741
order.Actinomycetales.id.420	rs4073240	G	A	6	169224781	7711	0.3827	0.074973	0.0164672	5.68e-06	-0.026824	0.0943595	0.7762	0.00268099	20.7233
order.Actinomycetales.id.420	rs58484246	T	C	15	29850991	7711	0.326	0.075828	0.0168997	6.67e-06	0.0611351	0.0960774	0.524574	0.00260411	20.1275
order.Bacillales.id.1674	rs10233278	T	C	7	117496144	3239	0.4125	-0.116319	0.0248527	3.51e-06	-0.0787775	0.0937137	0.400562	0.00671757	21.8918
order.Bacillales.id.1674	rs10410917	T	C	19	14970441	3239	0.5964	0.11471	0.0250025	5.57e-06	-0.105812	0.0927429	0.253904	0.00645675	21.0363
order.Bacillales.id.1674	rs11034576	A	G	11	38085711	3076	0.0795	0.205765	0.0453311	8.86e-06	0.164589	0.174678	0.346069	0.0066537	20.5905
order.Bacillales.id.1674	rs11207728	G	A	1	61827534	3239	0.2028	-0.14455	0.0316912	5.73e-06	0.0360745	0.113129	0.749817	0.00638219	20.7918
order.Bacillales.id.1674	rs11844714	A	G	14	49001226	3239	0.163	-0.143245	0.0320272	5.06e-06	-0.111931	0.120607	0.353375	0.00613816	19.992
order.Bacillales.id.1674	rs1287018	G	A	20	5826474	3207	0.16	0.141125	0.0319309	9.87e-06	0.0289346	0.118486	0.807074	0.0060541	19.5216
order.Bacillales.id.1674	rs4617108	A	G	7	49423832	3018	0.0606	0.248861	0.0525929	1.98e-06	-0.0618719	0.195575	0.75173	0.00736427	22.3754
order.Bacillales.id.1674	rs62640857	A	G	12	69332975	3235	0.1839	0.148238	0.0326455	4.49e-06	0.0888232	0.121003	0.462912	0.00633339	20.6064
order.Bacillales.id.1674	rs74420793	A	G	4	127766709	3077	0.162	-0.164413	0.0353763	3.07e-06	0.0334021	0.125336	0.789854	0.00697078	21.5856
order.Bacteroidales.id.913	rs11146701	A	G	10	39062269	18220	0.4254	0.0473596	0.010541	7.08e-06	0.034978	0.0932633	0.707627	0.00110668	20.1839
order.Bacteroidales.id.913	rs111845179	T	C	14	59317502	16393	0.0616	0.102648	0.0213843	9.24e-07	-0.0210641	0.200046	0.916141	0.00140359	23.0387
order.Bacteroidales.id.913	rs17343978	A	C	22	27433885	18334	0.2604	-0.0552057	0.0120278	8.36e-06	0.0644859	0.105374	0.540557	0.00114773	21.0645
order.Bacteroidales.id.913	rs2032750	T	C	2	53831026	17853	0.4513	-0.0508393	0.0106807	1.92e-06	0.0647996	0.0920542	0.481478	0.00126746	22.6542
order.Bacteroidales.id.913	rs4146051	A	G	2	213189994	11372	0.0557	-0.107377	0.0245661	8.76e-06	-0.259956	0.22271	0.243114	0.00167719	19.1017
order.Bacteroidales.id.913	rs4916508	G	A	3	195936789	18324	0.4354	-0.0466729	0.0105312	8.47e-06	-0.0116191	0.092469	0.900006	0.00107074	19.6392
order.Bacteroidales.id.913	rs55773148	G	A	13	70523029	11349	0.0527	-0.121514	0.0236759	3.9e-07	0.104161	0.215358	0.628623	0.00231565	26.3366
order.Bacteroidales.id.913	rs62531359	T	G	8	70916181	18320	0.1451	0.0655728	0.0149891	9.09e-06	-0.0806956	0.133184	0.544584	0.00104357	19.136
order.Bacteroidales.id.913	rs72706335	T	C	1	157495438	3819	0.0656	-0.22241	0.0493458	7.66e-06	0.0463611	0.209663	0.824998	0.00529119	20.3039
order.Bacteroidales.id.913	rs73975615	G	A	17	6461200	3350	0.0109	-0.207018	0.0442633	1.22e-06	-0.475583	0.517546	0.358138	0.00648718	21.8609
order.Bacteroidales.id.913	rs7631304	G	A	3	89339527	18334	0.17	-0.0645771	0.0132957	8.37e-07	0.0183827	0.121182	0.879428	0.00128504	23.5876
order.Bacteroidales.id.913	rs79585701	A	C	8	13110185	18334	0.1292	0.0646823	0.0149628	9.99e-06	-0.0444136	0.1259	0.724262	0.00101823	18.6851
order.Bacteroidales.id.913	rs929878	C	T	16	74290641	18334	0.2445	-0.0548532	0.012153	4.73e-06	0.0527142	0.104241	0.61307	0.00110994	20.3701
order.Bifidobacteriales.id.432	rs10831953	G	A	11	13098051	14915	0.333	0.0537537	0.0123746	9.95e-06	0.0747503	0.0961173	0.436747	0.00126352	18.8668
order.Bifidobacteriales.id.432	rs13020688	G	A	2	192878532	14795	0.3529	0.0584045	0.0122081	1.57e-06	0.107429	0.095331	0.25978	0.00154457	22.8841
order.Bifidobacteriales.id.432	rs182549	C	T	2	136616754	14915	0.4911	0.11707	0.0126703	5.94e-20	-0.0070219	0.106346	0.947355	0.0056913	85.3602
order.Bifidobacteriales.id.432	rs4957061	T	C	5	521096	14795	0.4652	0.0569873	0.0116907	1.15e-06	-0.0422943	0.0938854	0.652358	0.00160347	23.7582
order.Bifidobacteriales.id.432	rs540489	T	G	17	72897722	14688	0.2336	-0.0632518	0.013817	5.37e-06	-0.0966188	0.109513	0.377635	0.00142475	20.9538
order.Bifidobacteriales.id.432	rs55888705	A	G	4	1517826	14914	0.3867	0.053673	0.0120586	8.66e-06	-0.109489	0.095231	0.250258	0.00132662	19.8088
order.Bifidobacteriales.id.432	rs6899771	A	G	6	97406220	14150	0.0954	-0.0914312	0.0202604	7.28e-06	0.111836	0.163622	0.49429	0.00143719	20.3626
order.Bifidobacteriales.id.432	rs7174549	C	T	15	92463303	14915	0.3559	0.0551726	0.0124655	6.87e-06	-0.141194	0.0977819	0.148747	0.00131171	19.5872
order.Bifidobacteriales.id.432	rs73797465	T	G	5	142793467	14795	0.0865	-0.0942612	0.0208421	4.85e-06	-0.164799	0.194668	0.397238	0.0013806	20.4514
order.Bifidobacteriales.id.432	rs857444	C	T	6	14617591	14914	0.3608	0.0553965	0.0120669	3.82e-06	-0.00168981	0.0965426	0.986035	0.00141112	21.0723
order.Burkholderiales.id.2874	rs1511453	A	G	4	23588462	17032	0.0636	0.0910999	0.0199479	8e-06	-0.164761	0.193737	0.395081	0.00122305	20.854
order.Burkholderiales.id.2874	rs1928341	A	G	1	153240013	17096	0.4215	0.0507782	0.0110587	4.52e-06	0.114365	0.0926033	0.216829	0.00123173	21.0812
order.Burkholderiales.id.2874	rs2321387	G	A	13	58689340	17095	0.5298	-0.0508514	0.0109588	3.26e-06	0.110125	0.0929434	0.236072	0.00125796	21.5294
order.Burkholderiales.id.2874	rs2613606	C	T	7	111285025	17092	0.3936	-0.0499561	0.0109264	4.13e-06	-0.0591346	0.0923857	0.522118	0.00122152	20.9013
order.Burkholderiales.id.2874	rs4033856	C	T	4	45642485	15897	0.1292	0.0833446	0.0167489	5.67e-07	-0.184242	0.144234	0.201468	0.00155521	24.7586
order.Burkholderiales.id.2874	rs6087811	T	G	20	30596130	16135	0.0815	-0.101587	0.0198817	2.88e-07	-0.1978	0.174815	0.257851	0.00161546	26.1044
order.Burkholderiales.id.2874	rs62191117	A	G	2	239900775	16975	0.2058	0.0679995	0.0132471	2.79e-07	0.0945028	0.114226	0.408047	0.00154985	26.3464
order.Burkholderiales.id.2874	rs62395635	T	C	5	173497796	15062	0.0706	0.109911	0.0236375	2.9e-06	0.135682	0.188532	0.471725	0.00143342	21.6183
order.Burkholderiales.id.2874	rs75242906	C	T	15	56786407	10766	0.0537	-0.120974	0.0281273	9.75e-06	-0.00240549	0.191387	0.989972	0.00171527	18.4948
order.Burkholderiales.id.2874	rs7638039	T	C	3	70588939	17078	0.2326	0.0580987	0.012673	4.84e-06	0.0993698	0.106999	0.353043	0.00122914	21.0146
order.Burkholderiales.id.2874	rs9964679	A	G	18	26569901	17097	0.3101	0.052509	0.011504	6.06e-06	-0.129112	0.101715	0.204314	0.0012171	20.8316
order.Clostridiales.id.1863	rs10774377	A	G	12	5942519	18330	0.334	0.0523003	0.0113859	3.81e-06	-0.0161729	0.100174	0.87174	0.00114977	21.0972
order.Clostridiales.id.1863	rs112334273	G	A	21	40703251	18217	0.2455	0.0639383	0.0127404	4.07e-07	0.0175603	0.112553	0.876019	0.00138063	25.1829
order.Clostridiales.id.1863	rs13105690	T	C	4	7420184	18340	0.2674	-0.0527441	0.011818	9.37e-06	0.142422	0.103679	0.169541	0.00108489	19.9164
order.Clostridiales.id.1863	rs13179700	T	C	5	149077788	18338	0.3549	0.0510953	0.0109569	3.52e-06	0.0640678	0.0967701	0.507932	0.00118446	21.744
order.Clostridiales.id.1863	rs1842454	G	A	5	105060362	18340	0.2068	-0.0543676	0.012734	9.92e-06	0.0105576	0.109489	0.923182	0.000992932	18.2265
order.Clostridiales.id.1863	rs2273429	A	G	14	52494072	18337	0.1074	-0.0726191	0.0153105	4.17e-06	0.0774989	0.142114	0.585527	0.00122535	22.4944
order.Clostridiales.id.1863	rs6442336	C	T	3	12870886	18333	0.2435	-0.0547729	0.0124169	9.63e-06	-0.0801229	0.110015	0.466435	0.00106025	19.456
order.Clostridiales.id.1863	rs6814436	T	C	4	161507301	18336	0.1322	0.0741858	0.0150814	9.06e-07	0.00445015	0.132831	0.973274	0.0013179	24.1942
order.Clostridiales.id.1863	rs6815608	T	C	4	152131744	16731	0.0845	0.104089	0.0210883	3.72e-07	-0.069052	0.207669	0.739504	0.00145403	24.3598
order.Clostridiales.id.1863	rs72738886	T	C	5	35770550	16934	0.0775	0.0865333	0.0190392	8.42e-06	-0.0320288	0.162335	0.843592	0.00121837	20.6546
order.Clostridiales.id.1863	rs72915163	T	C	18	48792829	18317	0.2654	-0.0580246	0.0120558	1.39e-06	0.0682379	0.106364	0.521166	0.00126308	23.1626
order.Clostridiales.id.1863	rs76767978	G	A	3	131371980	18329	0.1183	0.0699806	0.0156318	8.18e-06	0.0509757	0.144224	0.723753	0.00109225	20.0395
order.Coriobacteriales.id.810	rs11073596	T	G	15	86433579	17527	0.34	0.0510212	0.0114339	8.14e-06	0.0602142	0.102307	0.556152	0.00113478	19.9096
order.Coriobacteriales.id.810	rs11250875	T	C	10	1922731	17690	0.2087	0.06075	0.0130939	4.83e-06	0.0453885	0.113732	0.689833	0.00121534	21.5232
order.Coriobacteriales.id.810	rs11656361	A	C	17	8121332	16665	0.1292	0.0773006	0.017553	8.02e-06	-0.110538	0.148309	0.456078	0.0011624	19.3915
order.Coriobacteriales.id.810	rs12974142	G	A	19	52895166	17413	0.1083	0.0789796	0.0177205	8.51e-06	-0.116037	0.149133	0.436522	0.00113949	19.8623
order.Coriobacteriales.id.810	rs13307134	C	T	7	105084680	17527	0.2356	0.0565686	0.0126265	7.8e-06	0.0325282	0.108211	0.763719	0.00114388	20.0695
order.Coriobacteriales.id.810	rs1816223	A	G	12	11494021	17688	0.2107	-0.0586265	0.0129006	4.84e-06	0.0731637	0.114355	0.522307	0.00116623	20.65
order.Coriobacteriales.id.810	rs240104	T	C	1	176571431	17577	0.2445	-0.0603429	0.0126849	1.52e-06	-0.245666	0.112757	0.0293518	0.0012858	22.6271
order.Coriobacteriales.id.810	rs2442778	G	A	3	11654412	13472	0.0457	-0.116408	0.0258545	9.03e-06	-0.081948	0.214996	0.703085	0.00150249	20.2689
order.Coriobacteriales.id.810	rs3025411	A	G	9	136512906	15671	0.1044	0.0926543	0.0209468	8.27e-06	0.311863	0.177803	0.0794348	0.00124697	19.5632
order.Coriobacteriales.id.810	rs34739816	G	T	17	37376685	16593	0.0815	0.0965017	0.0207666	3.88e-06	0.0222551	0.178042	0.900525	0.00129972	21.5917
order.Coriobacteriales.id.810	rs67561917	A	G	20	62072077	17333	0.1421	-0.0714367	0.0154113	5.39e-06	-0.0105232	0.135963	0.938307	0.00123809	21.4838
order.Coriobacteriales.id.810	rs719099	A	G	10	65799217	17687	0.1362	0.0778402	0.0155815	5.43e-07	-0.0960525	0.141162	0.496224	0.00140904	24.954
order.Coriobacteriales.id.810	rs8010111	G	A	14	39660509	15996	0.0646	-0.103377	0.0229286	6.9e-06	-0.166067	0.180338	0.357121	0.00126919	20.3253
order.Desulfovibrionales.id.3156	rs112381107	C	T	9	15269705	4455	0.0477	0.21009	0.0456974	3.22e-06	-0.157119	0.212045	0.458709	0.004722	21.1268
order.Desulfovibrionales.id.3156	rs11599763	T	C	10	11855599	15144	0.3897	-0.0554862	0.0117486	2.61e-06	0.11308	0.094164	0.229797	0.00147067	22.3017
order.Desulfovibrionales.id.3156	rs17791387	A	G	9	81834426	15047	0.1412	-0.0727501	0.0154369	2.25e-06	0.0985396	0.119185	0.408363	0.00147385	22.2068
order.Desulfovibrionales.id.3156	rs186073	T	C	3	31133401	14841	0.4274	0.0529219	0.0118542	8.74e-06	-0.145071	0.0959551	0.130568	0.00134117	19.9283
order.Desulfovibrionales.id.3156	rs2692012	A	G	1	203991605	13082	0.0636	0.112244	0.0253553	2.27e-06	-0.106288	0.186459	0.568654	0.00149577	19.5939
order.Desulfovibrionales.id.3156	rs2838334	G	A	21	45064961	15144	0.3231	0.0569024	0.0124223	4.17e-06	-0.13989	0.0983278	0.154825	0.00138361	20.9796
order.Desulfovibrionales.id.3156	rs3935584	C	T	2	233929283	15142	0.496	-0.0524466	0.0115749	7.2e-06	-0.0535928	0.0933466	0.565882	0.00135404	20.5279
order.Desulfovibrionales.id.3156	rs4506934	C	T	17	2856662	15037	0.1123	-0.0953383	0.0201367	2.43e-06	0.0304518	0.150842	0.840011	0.00148851	22.413
order.Desulfovibrionales.id.3156	rs6058181	C	T	20	33694801	15076	0.1233	0.0836765	0.0166098	2.53e-07	-0.0588739	0.141065	0.67642	0.00168059	25.3759
order.Desulfovibrionales.id.3156	rs62020470	A	G	15	96161065	15144	0.2594	-0.0573633	0.0129462	7.51e-06	-0.0400628	0.101815	0.69396	0.00129474	19.6303
order.Desulfovibrionales.id.3156	rs72647048	T	C	8	57865378	15144	0.1163	-0.0772459	0.0170876	9e-06	0.066709	0.142392	0.639436	0.0013476	20.4328
order.Desulfovibrionales.id.3156	rs9928243	C	A	16	71541641	15143	0.4254	-0.0544713	0.0117811	3.97e-06	-0.157981	0.0932246	0.0901467	0.00140974	21.3751
order.Enterobacteriales.id.3468	rs11026530	T	C	11	22379097	13485	0.1342	0.0822408	0.0186379	9.43e-06	-0.0461825	0.143178	0.747033	0.00144179	19.4678
order.Enterobacteriales.id.3468	rs2374342	C	A	2	42133542	13577	0.3569	0.0582927	0.0126195	4.52e-06	-0.121574	0.0955433	0.203215	0.00156913	21.3345
order.Enterobacteriales.id.3468	rs35673018	G	A	16	54327745	13326	0.0944	0.0899642	0.0202934	7.63e-06	0.137386	0.149594	0.358413	0.00147261	19.65
order.Enterobacteriales.id.3468	rs504442	T	G	18	55145547	13578	0.1392	0.084159	0.0189479	5.17e-06	0.097823	0.145846	0.502395	0.00145082	19.7249
order.Enterobacteriales.id.3468	rs62210023	A	G	20	55340092	13515	0.3519	0.0606754	0.0130125	3.13e-06	0.0789334	0.0974905	0.41814	0.00160616	21.739
order.Enterobacteriales.id.3468	rs78143293	A	G	18	57672335	13572	0.1441	-0.0848521	0.0170415	1.2e-06	0.0750426	0.12775	0.556923	0.00182336	24.7882
order.Enterobacteriales.id.3468	rs79757635	C	A	13	110840418	13419	0.161	0.0758597	0.0171286	9.32e-06	0.0283274	0.139912	0.839553	0.00145957	19.6117
order.Erysipelotrichales.id.2148	rs10781552	C	T	10	133897233	17789	0.3121	-0.0552212	0.0116074	2.33e-06	0.0963367	0.0994815	0.33285	0.00127068	22.6304
order.Erysipelotrichales.id.2148	rs17530232	A	G	13	40385457	16622	0.0765	0.10305	0.0224648	2.79e-06	0.0176617	0.184315	0.923661	0.00126433	21.0397
order.Erysipelotrichales.id.2148	rs1884466	C	T	1	64139196	18205	0.4513	-0.0475363	0.0106939	9.53e-06	0.0326313	0.0952464	0.7319	0.00108423	19.7576
order.Erysipelotrichales.id.2148	rs2300774	G	A	3	195793712	18216	0.4076	0.0524152	0.0106784	8.95e-07	-0.0395842	0.0940958	0.673989	0.00132092	24.0911
order.Erysipelotrichales.id.2148	rs290833	T	G	1	97457427	17789	0.3688	-0.0497374	0.0111376	8.03e-06	0.120885	0.0965195	0.210407	0.0011198	19.9402
order.Erysipelotrichales.id.2148	rs35161940	T	C	17	70327224	18213	0.1272	-0.0806041	0.0167641	1.85e-06	0.126033	0.144169	0.382009	0.00126771	23.1157
order.Erysipelotrichales.id.2148	rs4078432	C	T	14	48997206	17789	0.1809	-0.0608929	0.0133764	4.23e-06	0.136673	0.120549	0.256897	0.00116359	20.7209
order.Erysipelotrichales.id.2148	rs56970041	T	G	14	80357610	18217	0.1113	0.0724144	0.0164471	5.4e-06	-0.0646075	0.149978	0.666628	0.001063	19.3832
order.Erysipelotrichales.id.2148	rs62504403	C	T	8	38803551	16981	0.2356	0.0681159	0.0127883	1.12e-07	0.0896917	0.106798	0.401006	0.00166794	28.3673
order.Erysipelotrichales.id.2148	rs7234058	T	C	18	5830507	16874	0.0974	-0.0945759	0.0194091	9.12e-07	0.246006	0.151773	0.105044	0.00140515	23.741
order.Erysipelotrichales.id.2148	rs7826267	T	G	8	2954952	17586	0.0746	-0.0839071	0.0199131	9.28e-06	-0.118761	0.194628	0.541733	0.00100859	17.753
order.Erysipelotrichales.id.2148	rs8003149	C	T	14	56156504	18213	0.2823	0.0538798	0.0116888	4.08e-06	-0.0890731	0.102347	0.384133	0.00116526	21.2454
order.Gastranaerophilales.id.1591	rs11150282	T	C	16	80493705	5864	0.3211	0.098235	0.0197127	7.36e-07	0.00336496	0.0993892	0.972992	0.00421709	24.8253
order.Gastranaerophilales.id.1591	rs113884518	T	C	9	24648997	4434	0.0487	-0.20591	0.0455376	7.74e-06	0.032972	0.19809	0.867803	0.00459008	20.437
order.Gastranaerophilales.id.1591	rs28678345	T	C	17	53906328	4315	0.0467	0.213083	0.0471377	8.06e-06	-0.320779	0.2127	0.131521	0.00471334	20.4249
order.Gastranaerophilales.id.1591	rs367480	G	A	11	2937631	5878	0.4274	-0.0841649	0.0185948	7.52e-06	0.0322251	0.0929635	0.72886	0.00347327	20.4801
order.Gastranaerophilales.id.1591	rs4129395	G	A	9	115975389	5878	0.4264	0.0904264	0.0185253	1.22e-06	0.0987489	0.0921455	0.283871	0.00403713	23.8183
order.Gastranaerophilales.id.1591	rs789069	A	C	18	1008278	5870	0.172	-0.10413	0.0234459	6.5e-06	-0.141422	0.122953	0.250055	0.00334905	19.7182
order.Gastranaerophilales.id.1591	rs79790072	T	C	15	100747683	4104	0.0567	0.226103	0.0488017	3.54e-06	0.14112	0.206177	0.493684	0.00520318	21.4551
order.Gastranaerophilales.id.1591	rs8028558	A	G	15	62055753	5875	0.4046	0.08346	0.0188504	9.78e-06	0.00242306	0.0933936	0.979302	0.00332553	19.596
order.Gastranaerophilales.id.1591	rs9864379	T	C	3	14306949	5768	0.1133	-0.160521	0.0292752	4.66e-08	-0.0542537	0.14767	0.713322	0.0051854	30.0549
order.Lactobacillales.id.1800	rs11110282	A	G	12	100585559	15956	0.0676	-0.10239	0.0217849	3.96e-06	0.00524159	0.189096	0.977886	0.00138253	22.0875
order.Lactobacillales.id.1800	rs11627423	C	A	14	33200623	17275	0.3897	0.0499263	0.0109744	5.09e-06	0.0172999	0.0933568	0.852986	0.00119663	20.6941
order.Lactobacillales.id.1800	rs11730038	G	A	4	98049499	17295	0.2406	-0.0605384	0.0129052	5.1e-06	-0.176531	0.107989	0.102109	0.00127074	22.0029
order.Lactobacillales.id.1800	rs12797734	T	C	11	8332350	16820	0.2525	0.0571279	0.0127113	7.77e-06	0.113736	0.10619	0.284143	0.00119942	20.196
order.Lactobacillales.id.1800	rs1595463	C	A	2	231723657	17276	0.4871	0.0479749	0.0108801	7.44e-06	0.0387443	0.0933695	0.678174	0.00112416	19.4406
order.Lactobacillales.id.1800	rs2370083	G	T	14	97526750	17183	0.0885	-0.08054	0.0180992	8.33e-06	-0.107464	0.151743	0.478822	0.00115108	19.7995
order.Lactobacillales.id.1800	rs2952251	A	G	8	10143164	17278	0.2525	-0.0629317	0.0124177	3.36e-07	0.0316893	0.104684	0.762108	0.00148428	25.6805
order.Lactobacillales.id.1800	rs34989881	A	G	19	51959855	12921	0.0656	0.113479	0.0246452	4.09e-06	0.161569	0.190911	0.397382	0.00163817	21.1982
order.Lactobacillales.id.1800	rs35344081	G	A	16	991253	17292	0.2406	0.0642442	0.0127358	4.16e-07	0.16643	0.108157	0.123857	0.00146936	25.4427
order.Lactobacillales.id.1800	rs4028634	T	C	17	40835649	17295	0.4254	0.0532915	0.01101	1.35e-06	0.150991	0.0942689	0.10922	0.0013528	23.4257
order.Lactobacillales.id.1800	rs57872228	C	T	1	200418805	17293	0.171	-0.0688415	0.0146994	2.58e-06	0.110963	0.128121	0.386444	0.00126672	21.9306
order.Lactobacillales.id.1800	rs74663707	C	T	3	184371224	15695	0.0726	0.0982594	0.0224613	8.4e-06	0.282769	0.169276	0.0948283	0.00121784	19.1348
order.Lactobacillales.id.1800	rs77558518	A	G	5	174173171	15758	0.0646	-0.106466	0.0223484	1.67e-06	0.0984518	0.178138	0.580489	0.00143815	22.6921
order.Lactobacillales.id.1800	rs78938557	T	C	7	36349586	15152	0.0676	0.10553	0.0233581	2.31e-06	0.0762853	0.190164	0.688307	0.00134531	20.409
order.Lactobacillales.id.1800	rs9581006	C	T	13	24973509	4224	0.0457	0.22583	0.0469228	1.77e-06	0.367185	0.238095	0.123031	0.00545374	23.152
order.Methanobacteriales.id.120	rs10202904	T	G	2	125440268	3695	0.4672	-0.121754	0.0235357	3.01e-07	0.0943515	0.0929128	0.309875	0.00719054	26.747
order.Methanobacteriales.id.120	rs10424197	G	A	19	46439321	3698	0.325	-0.111274	0.0247517	9.28e-06	0.0609696	0.0971286	0.530187	0.00543557	20.1997
order.Methanobacteriales.id.120	rs4257531	G	A	3	2086167	3162	0.1143	0.164498	0.0364959	7.44e-06	0.0478674	0.141553	0.735243	0.00638397	20.303
order.Methanobacteriales.id.120	rs56131665	G	A	5	178160975	3572	0.0934	0.178661	0.039298	6.18e-06	-0.0874532	0.155049	0.572729	0.00575311	20.6574
order.Methanobacteriales.id.120	rs62241835	G	T	3	15013348	3383	0.0915	-0.203385	0.0417931	1.63e-06	0.0121151	0.15465	0.937559	0.00695183	23.6687
order.Methanobacteriales.id.120	rs6508769	T	C	19	28827760	3319	0.165	0.153519	0.0344519	8.23e-06	0.0172516	0.129522	0.894039	0.00594705	19.8444
order.Methanobacteriales.id.120	rs73068003	G	T	7	10773932	3692	0.1223	-0.15814	0.0351803	8.45e-06	0.151201	0.138476	0.274879	0.0054432	20.1953
order.Methanobacteriales.id.120	rs73457410	A	G	13	41956181	3498	0.0666	0.21534	0.0436695	1.41e-06	0.41152	0.171512	0.0164238	0.0069034	24.3021
order.Methanobacteriales.id.120	rs75208022	C	T	12	21338861	3203	0.0765	-0.227245	0.048763	5.92e-06	-0.12378	0.179096	0.489479	0.00673465	21.7038
order.Methanobacteriales.id.120	rs894996	C	A	4	104418307	3582	0.0716	0.216999	0.0449076	1.88e-06	0.0962361	0.171976	0.57576	0.00647634	23.3364
order.MollicutesRF9.id.11579	rs11779863	G	A	8	15406830	10353	0.2068	-0.0772768	0.0172171	6.69e-06	0.143221	0.113006	0.205025	0.00194209	20.1417
order.MollicutesRF9.id.11579	rs12566890	T	G	1	61850864	10339	0.0954	-0.103134	0.0241775	8.11e-06	0.110431	0.176975	0.532632	0.00175686	18.1926
order.MollicutesRF9.id.11579	rs13100746	C	T	3	165846506	10359	0.4095	0.0638979	0.0142685	7.29e-06	0.0242794	0.0947401	0.797739	0.00193222	20.0507
order.MollicutesRF9.id.11579	rs17235252	T	C	7	82536037	9531	0.0944	-0.122002	0.0255463	2.16e-06	-0.213625	0.158513	0.177762	0.00238728	22.8028
order.MollicutesRF9.id.11579	rs3932485	C	T	3	184193482	10359	0.4284	0.0626209	0.0141623	9.93e-06	-0.175482	0.0935171	0.0605911	0.00188379	19.5472
order.MollicutesRF9.id.11579	rs515984	T	C	10	3521459	10359	0.174	-0.0875451	0.0190685	6.61e-06	-0.0453228	0.125441	0.71787	0.00203062	21.0739
order.MollicutesRF9.id.11579	rs638542	G	A	1	109845252	9970	0.2863	-0.070592	0.0157049	5.17e-06	-0.0223663	0.101465	0.825533	0.00202239	20.2001
order.MollicutesRF9.id.11579	rs74603314	T	C	14	46519718	4033	0.0457	0.230767	0.0489701	2.28e-06	-0.47582	0.242693	0.0499278	0.00547612	22.1958
order.MollicutesRF9.id.11579	rs76373661	G	A	3	3771148	10359	0.1133	0.0908218	0.0202986	5.16e-06	0.0486772	0.133185	0.71475	0.00192882	20.0154
order.MollicutesRF9.id.11579	rs7706512	G	A	5	17443654	10359	0.504	0.0657351	0.0138979	2.27e-06	0.0268545	0.092137	0.770698	0.00215496	22.3672
order.MollicutesRF9.id.11579	rs7801843	A	G	7	4105705	10359	0.1292	-0.0869495	0.0194509	9.47e-06	0.0447769	0.131679	0.733821	0.0019253	19.9788
order.MollicutesRF9.id.11579	rs7853673	G	A	9	116711241	10359	0.5139	-0.0624389	0.0139833	6.73e-06	0.116234	0.092481	0.208811	0.00192106	19.9348
order.MollicutesRF9.id.11579	rs949341	G	A	11	112386785	10355	0.3201	0.0656602	0.0147216	7.73e-06	0.0482065	0.0976067	0.621387	0.00191738	19.8888
order.NB1n.id.3953	rs11251024	G	A	10	2095726	5107	0.33	0.104201	0.0206737	6.63e-07	-0.177841	0.0967927	0.0661592	0.00494979	25.3944
order.NB1n.id.3953	rs11606187	A	G	11	91589600	5102	0.1074	-0.154539	0.0326288	3.31e-06	-0.263698	0.156277	0.0915318	0.00437753	22.4236
order.NB1n.id.3953	rs13385922	T	C	2	234081324	5106	0.4056	0.0929494	0.0201348	3.97e-06	0.0952034	0.0944961	0.313701	0.00415631	21.3024
order.NB1n.id.3953	rs166849	G	A	2	200778866	5107	0.3897	0.0911053	0.0202239	7.74e-06	-0.0514256	0.0931453	0.580879	0.00395793	20.2855
order.NB1n.id.3953	rs2172426	C	T	8	18229020	5099	0.4473	-0.10212	0.0198947	3.17e-07	-3.78824e-05	0.0934701	0.999677	0.00514072	26.3376
order.NB1n.id.3953	rs267959	A	G	5	10737802	5107	0.3429	0.0988612	0.0209676	2.62e-06	0.146434	0.098652	0.137716	0.00433415	22.2221
order.NB1n.id.3953	rs4383094	T	C	15	81694972	5091	0.0964	0.149188	0.0320662	4.28e-06	0.0954274	0.144429	0.508792	0.00423377	21.6372
order.NB1n.id.3953	rs60583455	T	C	7	1321675	4773	0.3757	0.108934	0.021177	2.6e-07	-0.0910168	0.0961146	0.343658	0.00551321	26.4493
order.NB1n.id.3953	rs60775321	T	C	15	97318671	5101	0.3012	-0.0962425	0.0213842	7.1e-06	-0.00956066	0.100697	0.924359	0.00395524	20.2479
order.NB1n.id.3953	rs72671304	T	C	14	39425971	4887	0.0696	0.172322	0.0370028	3.8e-06	-0.012995	0.172432	0.939926	0.0044182	21.6787
order.NB1n.id.3953	rs7911787	G	T	10	98619568	3879	0.0656	-0.223071	0.0470232	3.39e-06	-0.302426	0.204787	0.139733	0.00576803	22.4924
order.NB1n.id.3953	rs8126061	T	C	20	3405239	5089	0.0954	-0.159135	0.0351904	7.36e-06	0.017063	0.169856	0.919983	0.0040023	20.4415
order.NB1n.id.3953	rs9542068	T	C	13	70306831	5107	0.3211	0.0990709	0.0218149	6.52e-06	-0.00573152	0.103911	0.956013	0.00402224	20.6165
order.Pasteurellales.id.3688	rs10965428	C	A	9	22718481	8873	0.0795	-0.119902	0.0258219	4.29e-06	0.00533467	0.168986	0.974816	0.00242411	21.5565
order.Pasteurellales.id.3688	rs111582866	G	A	16	48742489	8616	0.1014	-0.113957	0.0256403	7.07e-06	0.0339172	0.150633	0.821852	0.00228738	19.7486
order.Pasteurellales.id.3688	rs12050685	A	G	15	73477482	9411	0.3598	-0.0670948	0.015239	9.19e-06	-0.0181902	0.0932022	0.84526	0.00205559	19.3809
order.Pasteurellales.id.3688	rs16970009	A	G	17	32862601	4703	0.0437	0.187381	0.0429572	7.32e-06	0.131067	0.217642	0.547032	0.00402952	19.0194
order.Pasteurellales.id.3688	rs35510	A	G	12	115491973	8671	0.0785	0.122729	0.0264958	4.02e-06	0.139214	0.156447	0.373546	0.00246831	21.4507
order.Pasteurellales.id.3688	rs4822728	T	C	22	26891808	9412	0.4374	0.0685479	0.0149032	4.72e-06	-0.100582	0.0945	0.287167	0.00224269	21.1512
order.Pasteurellales.id.3688	rs72756943	G	A	5	26531908	8020	0.0855	0.13988	0.0303029	3.35e-06	-0.146638	0.175759	0.404104	0.00264982	21.3027
order.Pasteurellales.id.3688	rs73139353	A	C	3	97972214	4047	0.0646	-0.222573	0.0484634	8.71e-06	0.203544	0.224771	0.36517	0.00518471	21.0815
order.Pasteurellales.id.3688	rs76022354	C	T	10	94306385	3692	0.0328	0.24289	0.0500406	1.83e-06	0.0873586	0.228016	0.701627	0.00634087	23.5471
order.Pasteurellales.id.3688	rs78909003	T	C	9	105650242	3638	0.0497	-0.241159	0.0498372	2.05e-06	-0.00867968	0.204892	0.96621	0.00639517	23.4025
order.Pasteurellales.id.3688	rs9382510	C	T	6	55448491	9410	0.2455	-0.0881865	0.0169965	2.48e-07	-0.0214514	0.108208	0.842855	0.0028527	26.915
order.Pasteurellales.id.3688	rs9895850	T	C	17	64535013	4737	0.0497	-0.176406	0.041017	9.08e-06	-0.489543	0.207961	0.018572	0.00388961	18.4892
order.Pasteurellales.id.3688	rs9938097	T	C	16	84977389	9402	0.3668	-0.0710386	0.0158024	8.23e-06	-0.0581351	0.099342	0.558412	0.00214481	20.2045
order.Rhodospirillales.id.2667	rs1035406	G	A	5	119372737	8585	0.0994	-0.114725	0.0247994	4.07e-06	-0.126474	0.144318	0.380839	0.00248664	21.396
order.Rhodospirillales.id.2667	rs11591293	G	T	10	113419797	8602	0.4195	0.0722755	0.0158186	4.69e-06	-0.126334	0.0937589	0.17784	0.002421	20.8711
order.Rhodospirillales.id.2667	rs11630875	T	C	15	61775734	8595	0.1819	0.0945198	0.0202139	3.7e-06	-0.158823	0.120135	0.186156	0.00253745	21.8598
order.Rhodospirillales.id.2667	rs1549633	A	C	5	27945645	8112	0.1561	0.0996735	0.0216667	3.88e-06	0.0190701	0.129591	0.883008	0.00260205	21.1577
order.Rhodospirillales.id.2667	rs3730086	A	G	5	67577051	8602	0.2386	0.0800354	0.0178737	7.98e-06	-0.134506	0.109442	0.219066	0.00232554	20.0462
order.Rhodospirillales.id.2667	rs3754624	C	T	2	225633812	8598	0.162	0.094128	0.0198389	2.68e-06	-0.0439824	0.117971	0.709281	0.00261137	22.5061
order.Rhodospirillales.id.2667	rs4278423	T	C	10	2670553	8603	0.1064	0.105215	0.0233778	3.98e-06	-0.0762912	0.140955	0.58834	0.00234897	20.2511
order.Rhodospirillales.id.2667	rs55876211	C	T	3	84471266	8596	0.172	-0.0865002	0.0195197	7.87e-06	0.0852035	0.11868	0.472802	0.0022793	19.6331
order.Rhodospirillales.id.2667	rs61933850	G	A	12	73139398	6846	0.0905	0.164663	0.0360285	7e-06	0.11368	0.186569	0.542314	0.00304184	20.8819
order.Rhodospirillales.id.2667	rs7001029	C	T	8	131958403	8063	0.0934	0.120726	0.0260989	2.83e-06	0.0150813	0.160822	0.925287	0.00264671	21.3917
order.Rhodospirillales.id.2667	rs76784716	A	G	2	169033340	8600	0.0716	0.136039	0.0284399	1.31e-06	0.0233146	0.182206	0.898183	0.0026535	22.8755
order.Rhodospirillales.id.2667	rs77304857	C	A	4	134248015	8602	0.1123	-0.0997433	0.0222166	6.02e-06	-0.0463824	0.131354	0.724007	0.00233775	20.1518
order.Rhodospirillales.id.2667	rs9813022	A	G	3	13726736	8600	0.3022	-0.0830795	0.0162642	3.07e-07	-0.0244249	0.100319	0.80764	0.0030249	26.087
order.Selenomonadales.id.2165	rs1135612	G	A	7	75609677	18164	0.2445	0.0529785	0.0119177	9.26e-06	-0.0592304	0.104954	0.572519	0.00108676	19.7592
order.Selenomonadales.id.2165	rs13086907	G	A	3	142135117	18163	0.1998	0.0625312	0.0131735	1.95e-06	0.124004	0.11129	0.265178	0.00123898	22.5291
order.Selenomonadales.id.2165	rs1643968	T	C	5	165266628	18170	0.2803	-0.0565284	0.0112298	4.15e-07	-0.171002	0.100102	0.0875848	0.00139261	25.3362
order.Selenomonadales.id.2165	rs1649999	A	G	10	80086072	18036	0.0974	0.0748989	0.0166458	7.58e-06	0.134686	0.144986	0.352908	0.00112128	20.2439
order.Selenomonadales.id.2165	rs4463806	T	C	10	115597993	18160	0.2038	-0.0543966	0.0129365	7.81e-06	0.184691	0.10859	0.0889784	0.000972681	17.6791
order.Selenomonadales.id.2165	rs4722181	T	G	7	22817571	18163	0.4761	0.0501306	0.0105798	2e-06	0.062723	0.0916924	0.493938	0.0012346	22.4493
order.Selenomonadales.id.2165	rs60274479	T	C	16	21249925	17610	0.2227	-0.0659623	0.0134137	1.16e-06	0.0991424	0.120359	0.410099	0.00137132	24.1794
order.Selenomonadales.id.2165	rs61249479	A	C	9	124912908	18165	0.0875	0.0777075	0.0168628	2.95e-06	-0.0129439	0.162756	0.936611	0.00116768	21.2333
order.Selenomonadales.id.2165	rs71405394	G	A	15	101245088	13861	0.0517	-0.114178	0.02405	2.17e-06	0.306717	0.181342	0.0907651	0.00162343	22.5358
order.Selenomonadales.id.2165	rs73232831	G	A	4	17413426	9382	0.0636	-0.151829	0.0314932	1.87e-06	-0.212351	0.201553	0.29208	0.00247119	23.2372
order.Selenomonadales.id.2165	rs9423647	G	A	10	5579818	18164	0.5149	0.047817	0.0105282	6.06e-06	0.0753262	0.0916798	0.411292	0.00113436	20.6257
order.Verrucomicrobiales.id.4030	rs111862613	T	C	12	130309670	11621	0.166	0.090699	0.0196746	3.74e-06	0.138013	0.125615	0.271902	0.00182539	21.248
order.Verrucomicrobiales.id.4030	rs117107102	A	G	18	49473635	4975	0.0447	0.204683	0.0431573	2.92e-06	-0.445741	0.23243	0.0551433	0.00450094	22.4844
order.Verrucomicrobiales.id.4030	rs11729256	T	C	4	95027272	11861	0.2386	0.0749798	0.0150177	6.73e-07	-0.0160662	0.104776	0.878132	0.00209725	24.9235
order.Verrucomicrobiales.id.4030	rs12908520	G	A	15	97570657	11863	0.4563	0.0618926	0.0130946	2.17e-06	0.00842955	0.0927175	0.927559	0.00187966	22.3366
order.Verrucomicrobiales.id.4030	rs2602429	C	T	16	81063149	11690	0.2217	0.0746844	0.0156194	2.58e-06	0.0964024	0.113028	0.39371	0.00195194	22.8589
order.Verrucomicrobiales.id.4030	rs4242783	G	A	10	5064327	11690	0.2873	0.0689292	0.0147693	2.64e-06	-0.106609	0.104709	0.308609	0.00185979	21.7777
order.Verrucomicrobiales.id.4030	rs4936098	A	G	11	130280667	11858	0.34	0.0648843	0.0135928	1.12e-06	-0.0250098	0.0957118	0.793858	0.00191785	22.7817
order.Verrucomicrobiales.id.4030	rs61779207	G	A	1	41074472	11591	0.1779	-0.0758309	0.0167762	6.72e-06	0.0426665	0.119714	0.721539	0.00175963	20.4283
order.Verrucomicrobiales.id.4030	rs74542928	T	C	4	100544188	11216	0.0785	0.112164	0.0236422	1.63e-06	-0.08203	0.153026	0.591923	0.00200272	22.5036
order.Verrucomicrobiales.id.4030	rs9349825	A	G	6	56341481	11858	0.2793	-0.0704036	0.0147128	2.54e-06	-0.0233648	0.105006	0.823917	0.0019273	22.8942
order.Verrucomicrobiales.id.4030	rs941682	G	A	20	31867840	11809	0.3111	-0.0631436	0.0143767	9.61e-06	-0.137293	0.10279	0.181659	0.00163086	19.287
order.Victivallales.id.2254	rs1002941	G	A	15	101242690	4734	0.2793	0.105025	0.0233484	8.15e-06	0.118865	0.102471	0.246055	0.00425588	20.2249
order.Victivallales.id.2254	rs11770843	C	T	7	146795379	4705	0.2594	0.109431	0.0234879	1.91e-06	0.0713932	0.102721	0.48704	0.00459233	21.6974
[truncated: 879 more rows]

## Sheet: Supplementary Table S4
Table S3 Full result of MR estimates for the association between gut microbiota and PE.
Bacterial taxa (exposure)	MR method	No. of SNP	Beta	SE	OR	LCI	UCI	P-value
class.Actinobacteria.id.419	MR Egger	14	-0.145346	1.67637	0.864723	0.0323539	23.1115	0.932338
	Weighted median	14	-0.0502079	0.607183	0.951032	0.289301	3.12637	0.934098
	Inverse variance weighted	14	0.309616	0.560904	1.3629	0.453955	4.09182	0.580952
	Simple mode	14	-0.112334	1.03821	0.893745	0.116808	6.83844	0.915489
	Weighted mode	14	0.0262139	0.896455	1.02656	0.177136	5.94925	0.977116
	cML-MA-BIC	14	0.199899	0.478426	1.22128	0.478157	3.11932	0.676074
class.Alphaproteobacteria.id.2379	MR Egger	6	-4.75376	2.27558	0.00861925	9.96451e-05	0.745561	0.104946
	Weighted median	6	-0.36703	0.723742	0.692789	0.167702	2.86195	0.612065
	Inverse variance weighted	6	-1.17135	0.680098	0.30995	0.0817297	1.17545	0.085012
	Simple mode	6	0.0462406	1.21122	1.04733	0.0975153	11.2484	0.971024
	Weighted mode	6	0.0785821	1.08571	1.08175	0.12881	9.08462	0.945107
	cML-MA-BIC	6	-1.18356	0.600111	0.306187	0.0944413	0.992684	0.0485826
class.Bacilli.id.1673	MR Egger	18	0.640169	1.30905	1.8968	0.145793	24.6778	0.631454
	Weighted median	18	1.48698	0.608878	4.42372	1.34122	14.5907	0.0145995
	Inverse variance weighted	18	0.798554	0.463396	2.22233	0.896102	5.51135	0.0848402
	Simple mode	18	1.99719	1.12962	7.36835	0.805042	67.4406	0.0949982
	Weighted mode	18	1.83113	0.988817	6.24095	0.898571	43.346	0.081497
	cML-MA-BIC	18	0.901885	0.430897	2.46424	1.059	5.73418	0.0363456
class.Bacteroidia.id.912	MR Egger	13	0.297399	1.05647	1.34635	0.169774	10.6769	0.783551
	Weighted median	13	-0.251594	0.687126	0.777561	0.202228	2.9897	0.714251
	Inverse variance weighted	13	-0.214418	0.484573	0.807011	0.312178	2.0862	0.658135
	Simple mode	13	-0.750494	0.984374	0.472133	0.0685723	3.25073	0.460541
	Weighted mode	13	-0.451818	0.815968	0.63647	0.128591	3.15024	0.589939
	cML-MA-BIC	13	-0.219404	0.488008	0.802997	0.308541	2.08985	0.653006
class.Betaproteobacteria.id.2867	MR Egger	12	0.442656	1.98882	1.55684	0.031574	76.7638	0.828348
	Weighted median	12	0.782272	0.731204	2.18643	0.521582	9.16536	0.284691
	Inverse variance weighted	12	0.289767	0.54056	1.33612	0.463138	3.85459	0.591924
	Simple mode	12	1.46293	1.36855	4.31858	0.295398	63.1357	0.307984
	Weighted mode	12	1.37245	1.13095	3.94502	0.429896	36.2022	0.250338
	cML-MA-BIC	12	0.29861	0.533505	1.34798	0.473758	3.83542	0.575675
class.Clostridia.id.1859	MR Egger	12	-0.274713	2.94534	0.759791	0.00236359	244.239	0.927531
	Weighted median	12	-0.243141	0.693785	0.784161	0.2013	3.05469	0.725997
	Inverse variance weighted	12	-0.316588	0.554547	0.728631	0.245735	2.16047	0.568072
	Simple mode	12	-0.128074	1.10823	0.879788	0.100238	7.72191	0.910079
	Weighted mode	12	-0.128074	1.14447	0.879788	0.0933654	8.29029	0.912913
	cML-MA-BIC	12	-0.317024	0.559187	0.728313	0.243405	2.17925	0.570757
class.Coriobacteriia.id.809	MR Egger	13	0.459915	2.22619	1.58394	0.0201729	124.368	0.840102
	Weighted median	13	0.540628	0.708651	1.71709	0.42813	6.88665	0.445525
	Inverse variance weighted	13	0.566591	0.521577	1.76225	0.634003	4.89827	0.277345
	Simple mode	13	0.59315	1.21558	1.80968	0.167062	19.6032	0.634375
	Weighted mode	13	0.59315	1.1435	1.80968	0.192415	17.0202	0.61339
	cML-MA-BIC	13	0.573058	0.537521	1.77368	0.618484	5.08655	0.286373
class.Deltaproteobacteria.id.3087	MR Egger	13	-1.68703	1.34403	0.185068	0.0132822	2.57867	0.235417
	Weighted median	13	-0.737844	0.629733	0.478144	0.139161	1.64285	0.241327
	Inverse variance weighted	13	-0.482899	0.478239	0.616992	0.241654	1.57531	0.312618
	Simple mode	13	-0.842458	0.996457	0.430651	0.0610835	3.03617	0.414398
	Weighted mode	13	-0.793687	0.858095	0.452175	0.0841164	2.4307	0.373223
	cML-MA-BIC	13	-0.520298	0.462767	0.594344	0.239951	1.47215	0.260878
class.Erysipelotrichia.id.2147	MR Egger	12	0.0969832	2.27344	1.10184	0.0127916	94.9103	0.966813
	Weighted median	12	-1.21315	0.721196	0.297258	0.0723168	1.22188	0.0925411
	Inverse variance weighted	12	-0.991161	0.534171	0.371146	0.130271	1.0574	0.063523
	Simple mode	12	-1.68578	1.21034	0.185299	0.0172828	1.98671	0.191184
	Weighted mode	12	-1.71635	1.15316	0.17972	0.0187502	1.72262	0.164747
	cML-MA-BIC	12	-1.02192	0.546445	0.359905	0.123323	1.05034	0.0614676
class.Gammaproteobacteria.id.3303	MR Egger	7	3.10509	2.73109	22.3113	0.105626	4712.81	0.307097
	Weighted median	7	0.0888378	0.924932	1.0929	0.178346	6.69729	0.923482
	Inverse variance weighted	7	-0.492802	0.875409	0.610912	0.109854	3.39736	0.573476
	Simple mode	7	1.034	1.83803	2.8123	0.0766473	103.187	0.594114
	Weighted mode	7	1.17258	1.51735	3.23033	0.165064	63.2181	0.46899
	cML-MA-BIC	7	-0.504812	0.689813	0.603619	0.156164	2.33315	0.464284
class.Lentisphaeria.id.2250	MR Egger	7	0.38424	1.13868	1.4685	0.157618	13.6817	0.749488
	Weighted median	7	0.681078	0.426454	1.97601	0.856611	4.5582	0.110249
	Inverse variance weighted	7	0.593067	0.341788	1.80953	0.92604	3.53591	0.0827075
	Simple mode	7	0.863546	0.59453	2.37156	0.739535	7.60515	0.196579
	Weighted mode	7	0.851594	0.63354	2.34338	0.676959	8.1119	0.227482
	cML-MA-BIC	7	0.601878	0.347706	1.82554	0.923461	3.60883	0.0834527
class.Melainabacteria.id.1589	MR Egger	10	-0.526259	0.913001	0.590811	0.0986929	3.5368	0.580192
	Weighted median	10	0.264845	0.426229	1.30323	0.565207	3.00493	0.534358
	Inverse variance weighted	10	0.204763	0.322993	1.22723	0.651615	2.31134	0.526109
	Simple mode	10	0.239741	0.682342	1.27092	0.333655	4.84104	0.733411
	Weighted mode	10	0.269576	0.644392	1.30941	0.370304	4.63013	0.685503
	cML-MA-BIC	10	0.217836	0.33045	1.24338	0.65061	2.37623	0.509761
class.Methanobacteria.id.119	MR Egger	10	2.1493	1.07232	8.57885	1.0487	70.1788	0.0799757
	Weighted median	10	0.0330527	0.356946	1.0336	0.513471	2.08062	0.926222
	Inverse variance weighted	10	0.0734761	0.266514	1.07624	0.638336	1.81456	0.782783
	Simple mode	10	0.0431894	0.546875	1.04414	0.357476	3.04977	0.938781
	Weighted mode	10	0.0860797	0.557636	1.08989	0.365355	3.25127	0.880728
	cML-MA-BIC	10	0.0483064	0.27513	1.04949	0.612046	1.79959	0.860626
class.Mollicutes.id.3920	MR Egger	12	-2.48469	1.44251	0.0833516	0.00493205	1.40864	0.115709
	Weighted median	12	0.247514	0.617208	1.28084	0.382046	4.29409	0.688404
	Inverse variance weighted	12	0.0429246	0.457077	1.04386	0.426158	2.5569	0.92518
	Simple mode	12	0.431388	1.12802	1.53939	0.168716	14.0457	0.70943
	Weighted mode	12	0.431388	1.19514	1.53939	0.147919	16.0205	0.724973
	cML-MA-BIC	12	0.0749346	0.449467	1.07781	0.446632	2.60098	0.867591
class.Negativicutes.id.2164	MR Egger	11	-0.309162	2.06275	0.734062	0.0128791	41.8388	0.884165
	Weighted median	11	1.30559	0.765265	3.68988	0.82339	16.5356	0.0879955
	Inverse variance weighted	11	0.281126	0.629646	1.32462	0.385591	4.55047	0.655248
	Simple mode	11	1.53845	1.32121	4.65737	0.349548	62.0548	0.271278
	Weighted mode	11	1.53845	1.21143	4.65737	0.433463	50.0415	0.232857
	cML-MA-BIC	11	0.293779	0.557784	1.34149	0.449564	4.00297	0.598409
class.Verrucomicrobiae.id.4029	MR Egger	11	-2.66064	1.51516	0.0699038	0.00358734	1.36216	0.11297
	Weighted median	11	-0.269295	0.597224	0.763918	0.236962	2.46272	0.652054
	Inverse variance weighted	11	-0.164006	0.43236	0.848737	0.363698	1.98064	0.704444
	Simple mode	11	-0.298701	1.00244	0.741781	0.103988	5.29135	0.771821
	Weighted mode	11	-0.312514	1.06948	0.731605	0.0899325	5.95164	0.776098
	cML-MA-BIC	11	-0.155422	0.447905	0.856054	0.355825	2.05952	0.728593
family.Acidaminococcaceae.id.2166	MR Egger	7	-4.24358	1.7324	0.0143561	0.000481272	0.428237	0.0579691
	Weighted median	7	-0.608852	0.855836	0.543975	0.101643	2.91126	0.476829
	Inverse variance weighted	7	-0.881512	0.701626	0.414156	0.104696	1.63832	0.208976
	Simple mode	7	-0.739813	1.39379	0.477203	0.031066	7.33028	0.614626
	Weighted mode	7	-0.470446	1.22592	0.624723	0.0565145	6.90582	0.714395
	cML-MA-BIC	7	-0.913822	0.589662	0.400989	0.126241	1.27369	0.121204
family.Actinomycetaceae.id.421	MR Egger	5	-0.215991	1.47009	0.805743	0.0451682	14.3734	0.89251
	Weighted median	5	-0.41491	0.662139	0.6604	0.180378	2.41786	0.530908
	Inverse variance weighted	5	0.0255684	0.510776	1.0259	0.376984	2.79181	0.960076
	Simple mode	5	-0.524268	0.990647	0.591988	0.0849293	4.12638	0.624662
	Weighted mode	5	-0.538409	0.868485	0.583676	0.10639	3.20215	0.568867
	cML-MA-BIC	5	0.0168589	0.523785	1.017	0.364306	2.83907	0.974323
family.Alcaligenaceae.id.2875	MR Egger	12	1.36392	2.57832	3.91149	0.0249825	612.418	0.60835
	Weighted median	12	0.839525	0.704532	2.31527	0.581957	9.2111	0.233416
	Inverse variance weighted	12	0.468403	0.536422	1.59744	0.55823	4.57126	0.382555
	Simple mode	12	1.34375	1.45962	3.83339	0.219348	66.9935	0.376997
	Weighted mode	12	1.34375	1.3384	3.83339	0.278173	52.8264	0.336954
	cML-MA-BIC	12	0.479456	0.532547	1.6152	0.568738	4.5871	0.367957
family.Bacteroidaceae.id.917	MR Egger	8	1.5926	3.23612	4.9165	0.00865003	2794.44	0.640112
	Weighted median	8	1.15741	0.790138	3.18167	0.676201	14.9704	0.142971
	Inverse variance weighted	8	1.21746	0.646317	3.3786	0.951876	11.992	0.059607
	Simple mode	8	0.891296	1.16922	2.43829	0.246506	24.118	0.470781
	Weighted mode	8	0.878403	1.1149	2.40705	0.270686	21.4046	0.456614
	cML-MA-BIC	8	1.21997	0.653603	3.38709	0.940738	12.1951	0.0619668
family.BacteroidalesS24.7group.id.11173	MR Egger	8	3.03166	2.54203	20.7317	0.142173	3023.11	0.27804
	Weighted median	8	1.09397	0.573858	2.98609	0.969673	9.19562	0.0566068
	Inverse variance weighted	8	0.46017	0.572225	1.58434	0.516133	4.86337	0.421295
	Simple mode	8	1.25386	0.928745	3.50386	0.567522	21.6327	0.219018
	Weighted mode	8	1.23513	0.99896	3.43883	0.485377	24.3636	0.256177
	cML-MA-BIC	8	0.567002	0.465315	1.76297	0.70821	4.38864	0.223021
family.Bifidobacteriaceae.id.433	MR Egger	10	0.355185	1.69375	1.42644	0.0515827	39.4462	0.839141
	Weighted median	10	-0.054625	0.69832	0.94684	0.24091	3.72133	0.93765
	Inverse variance weighted	10	-0.0379275	0.493026	0.962783	0.366316	2.53047	0.938681
	Simple mode	10	1.31601	1.11049	3.72851	0.422925	32.8706	0.266339
	Weighted mode	10	-0.0983141	0.823502	0.906364	0.180436	4.55284	0.907593
	cML-MA-BIC	10	-0.0341914	0.501564	0.966386	0.361586	2.5828	0.945651
family.Christensenellaceae.id.1866	MR Egger	11	0.946909	1.03876	2.57773	0.33653	19.7447	0.385759
	Weighted median	11	0.620942	0.660595	1.86068	0.509756	6.79174	0.347231
	Inverse variance weighted	11	0.880484	0.485719	2.41207	0.930973	6.24945	0.0698714
	Simple mode	11	0.379207	0.973312	1.46113	0.216864	9.84436	0.704997
	Weighted mode	11	0.66092	0.891641	1.93657	0.337329	11.1177	0.475594
	cML-MA-BIC	11	0.8834	0.50463	2.41911	0.899717	6.50438	0.0800168
family.Clostridiaceae1.id.1869	MR Egger	10	2.74529	1.43803	15.5691	0.929373	260.818	0.0926646
	Weighted median	10	0.619087	0.754021	1.85723	0.423673	8.14144	0.411619
	Inverse variance weighted	10	0.372584	0.507004	1.45148	0.537329	3.92086	0.462417
	Simple mode	10	1.09958	1.2762	3.00291	0.246161	36.6325	0.411272
	Weighted mode	10	1.44296	1.17924	4.23321	0.419644	42.703	0.252158
	cML-MA-BIC	10	0.366456	0.530921	1.44261	0.50959	4.08394	0.490051
family.ClostridialesvadinBB60group.id.11286	MR Egger	15	-1.09423	1.00589	0.334796	0.0466176	2.40442	0.296429
	Weighted median	15	0.0847033	0.485731	1.08839	0.420072	2.82	0.861564
	Inverse variance weighted	15	0.0382216	0.357045	1.03896	0.516032	2.09181	0.914749
	Simple mode	15	0.525818	0.83198	1.69184	0.331257	8.64082	0.537566
	Weighted mode	15	0.317893	0.743738	1.37423	0.319873	5.90394	0.67557
	cML-MA-BIC	15	0.0662649	0.37113	1.06851	0.516257	2.21152	0.858292
family.Coriobacteriaceae.id.811	MR Egger	13	0.459915	2.22619	1.58394	0.0201729	124.368	0.840102
	Weighted median	13	0.540628	0.708651	1.71709	0.42813	6.88665	0.445525
	Inverse variance weighted	13	0.566591	0.521577	1.76225	0.634003	4.89827	0.277345
	Simple mode	13	0.59315	1.21558	1.80968	0.167062	19.6032	0.634375
	Weighted mode	13	0.59315	1.1435	1.80968	0.192415	17.0202	0.61339
	cML-MA-BIC	13	0.573058	0.537521	1.77368	0.618484	5.08655	0.286373
family.Defluviitaleaceae.id.1924	MR Egger	11	1.75843	1.19643	5.80333	0.556226	60.5484	0.175706
	Weighted median	11	0.2493	0.527122	1.28313	0.45664	3.60549	0.636252
	Inverse variance weighted	11	0.205426	0.370572	1.22805	0.593988	2.53894	0.579341
	Simple mode	11	0.441745	0.805687	1.55542	0.320651	7.54506	0.595524
	Weighted mode	11	0.214831	0.778141	1.23965	0.269732	5.69726	0.788107
	cML-MA-BIC	11	0.202867	0.381318	1.22491	0.580122	2.58636	0.594716
family.Desulfovibrionaceae.id.3169	MR Egger	10	-1.2001	1.24661	0.301163	0.0261617	3.46686	0.363893
	Weighted median	10	-0.773424	0.663972	0.46143	0.12558	1.69547	0.244082
	Inverse variance weighted	10	-0.594345	0.492723	0.551924	0.210119	1.44975	0.227723
	Simple mode	10	-0.817669	0.923077	0.44146	0.0723023	2.69544	0.39877
	Weighted mode	10	-0.786507	0.868255	0.455433	0.0830521	2.49746	0.388624
	cML-MA-BIC	10	-0.631815	0.508251	0.531626	0.196324	1.43959	0.213825
family.Enterobacteriaceae.id.3469	MR Egger	7	2.49364	3.74275	12.1053	0.00789007	18572.5	0.534749
	Weighted median	7	0.281762	0.833072	1.32546	0.258966	6.78411	0.735197
	Inverse variance weighted	7	0.0798818	0.630027	1.08316	0.315066	3.72376	0.899106
	Simple mode	7	0.998699	1.28887	2.71475	0.21708	33.9499	0.467848
	Weighted mode	7	1.03211	1.37439	2.80698	0.189815	41.5095	0.481084
	cML-MA-BIC	7	0.0899295	0.642148	1.0941	0.310777	3.8518	0.888625
family.Erysipelotrichaceae.id.2149	MR Egger	12	0.0969832	2.27344	1.10184	0.0127916	94.9103	0.966813
	Weighted median	12	-1.21315	0.721196	0.297258	0.0723168	1.22188	0.0925411
	Inverse variance weighted	12	-0.991161	0.534171	0.371146	0.130271	1.0574	0.063523
	Simple mode	12	-1.68578	1.21034	0.185299	0.0172828	1.98671	0.191184
	Weighted mode	12	-1.71635	1.15316	0.17972	0.0187502	1.72262	0.164747
	cML-MA-BIC	12	-1.02192	0.546445	0.359905	0.123323	1.05034	0.0614676
family.FamilyXI.id.1936	MR Egger	8	0.855661	2.19761	2.35293	0.031693	174.685	0.710454
	Weighted median	8	-0.488753	0.392306	0.613391	0.284315	1.32335	0.212821
	Inverse variance weighted	8	-0.398706	0.327443	0.671188	0.35328	1.27517	0.223362
	Simple mode	8	-0.783735	0.642976	0.456697	0.129514	1.61042	0.262353
	Weighted mode	8	-0.717359	0.65299	0.488039	0.135712	1.75506	0.308296
	cML-MA-BIC	8	-0.433917	0.289572	0.647966	0.367336	1.14299	0.134009
family.FamilyXIII.id.1957	MR Egger	9	-3.6333	1.98687	0.0264287	0.000538049	1.29817	0.110161
	Weighted median	9	-0.767281	0.748692	0.464274	0.107022	2.01407	0.305444
	Inverse variance weighted	9	-0.620817	0.572565	0.537505	0.174987	1.65105	0.278243
	Simple mode	9	-0.810479	1.09346	0.444645	0.0521481	3.79131	0.47976
	Weighted mode	9	-0.838275	1.12238	0.432456	0.0479243	3.90236	0.476513
	cML-MA-BIC	9	-0.628941	0.580608	0.533156	0.170856	1.66371	0.278699
family.Lachnospiraceae.id.1987	MR Egger	16	0.619003	1.04022	1.85708	0.241754	14.2655	0.561294
	Weighted median	16	-0.335792	0.603141	0.714772	0.219161	2.33116	0.577706
	Inverse variance weighted	16	-0.492424	0.435261	0.611143	0.2604	1.43432	0.257916
	Simple mode	16	-0.296283	0.980107	0.743577	0.108904	5.07703	0.766577
	Weighted mode	16	-0.143146	0.846223	0.866628	0.165011	4.55148	0.867932
	cML-MA-BIC	16	-0.503393	0.446633	0.604476	0.251882	1.45064	0.259707
family.Lactobacillaceae.id.1836	MR Egger	9	0.193689	0.938111	1.21372	0.193011	7.63228	0.842303
	Weighted median	9	0.131525	0.479991	1.14057	0.445189	2.92211	0.784072
	Inverse variance weighted	9	0.0636115	0.359527	1.06568	0.526733	2.15607	0.859563
	Simple mode	9	0.167476	0.827856	1.18232	0.233372	5.9899	0.844731
	Weighted mode	9	0.2694	0.862229	1.30918	0.241576	7.09485	0.76269
	cML-MA-BIC	9	0.0624404	0.36683	1.06443	0.518639	2.18459	0.86484
family.Methanobacteriaceae.id.121	MR Egger	10	2.1493	1.07232	8.57885	1.0487	70.1788	0.0799757
	Weighted median	10	0.0330527	0.356946	1.0336	0.513471	2.08062	0.926222
	Inverse variance weighted	10	0.0734761	0.266514	1.07624	0.638336	1.81456	0.782783
	Simple mode	10	0.0431894	0.546875	1.04414	0.357476	3.04977	0.938781
	Weighted mode	10	0.0860797	0.557636	1.08989	0.365355	3.25127	0.880728
	cML-MA-BIC	10	0.0483064	0.27513	1.04949	0.612046	1.79959	0.860626
family.Oxalobacteraceae.id.2966	MR Egger	14	0.481324	1.23032	1.61822	0.145133	18.0429	0.702493
	Weighted median	14	0.0205873	0.383131	1.0208	0.481741	2.16306	0.957147
	Inverse variance weighted	14	-0.137961	0.30041	0.871133	0.483471	1.56963	0.646059
	Simple mode	14	0.644218	0.813441	1.9045	0.386692	9.37984	0.442592
	Weighted mode	14	0.644218	0.835411	1.9045	0.370394	9.79258	0.454413
	cML-MA-BIC	14	-0.139735	0.27133	0.869589	0.510921	1.48004	0.606553
family.Pasteurellaceae.id.3689	MR Egger	13	0.444521	0.733396	1.55974	0.370488	6.56647	0.55674
	Weighted median	13	0.193285	0.434488	1.21323	0.517726	2.84306	0.656422
	Inverse variance weighted	13	0.196339	0.324342	1.21694	0.644442	2.29802	0.544948
	Simple mode	13	0.259297	0.683907	1.29602	0.339202	4.95182	0.711207
	Weighted mode	13	0.21917	0.636015	1.24504	0.357929	4.33083	0.73636
	cML-MA-BIC	13	0.184111	0.336813	1.20215	0.621237	2.32627	0.584634
family.Peptococcaceae.id.2024	MR Egger	9	-1.05862	0.997829	0.346934	0.049077	2.45254	0.323951
	Weighted median	9	-0.687832	0.54779	0.502665	0.171787	1.47084	0.209243
	Inverse variance weighted	9	-0.365665	0.413083	0.693735	0.308724	1.55889	0.376043
	Simple mode	9	-0.613428	0.838485	0.541492	0.104679	2.80107	0.485294
	Weighted mode	9	-0.810183	0.745184	0.444777	0.103235	1.91626	0.308605
	cML-MA-BIC	9	-0.38931	0.42225	0.677524	0.296141	1.55007	0.356533
family.Peptostreptococcaceae.id.2042	MR Egger	12	0.0116054	0.898836	1.01167	0.173754	5.8904	0.989952
	Weighted median	12	-0.552519	0.56227	0.575498	0.191175	1.73244	0.325776
	Inverse variance weighted	12	-0.381067	0.418726	0.683132	0.300662	1.55214	0.362789
	Simple mode	12	-0.771403	0.769053	0.462364	0.102412	2.08745	0.337389
	Weighted mode	12	-0.707941	0.697137	0.492657	0.125641	1.93179	0.331684
	cML-MA-BIC	12	-0.441906	0.438077	0.64281	0.272385	1.51699	0.313099
family.Porphyromonadaceae.id.943	MR Egger	8	-3.64308	3.29825	0.0261716	4.07663e-05	16.8019	0.31167
	Weighted median	8	-1.92697	0.941101	0.145589	0.0230169	0.920893	0.0406023
	Inverse variance weighted	8	-0.861971	0.820047	0.422329	0.0846471	2.10712	0.293202
	Simple mode	8	-2.28342	1.60775	0.101935	0.00436296	2.38159	0.198503
	Weighted mode	8	-2.23366	1.56832	0.107136	0.00495399	2.31693	0.197393
	cML-MA-BIC	8	-0.958392	0.701902	0.383509	0.0968957	1.51791	0.172121
family.Prevotellaceae.id.960	MR Egger	15	-1.64918	1.69359	0.192207	0.00695272	5.31352	0.347938
	Weighted median	15	-0.616901	0.619335	0.539614	0.160286	1.81665	0.319216
	Inverse variance weighted	15	-0.154318	0.475057	0.856999	0.337756	2.17449	0.745301
	Simple mode	15	-1.26929	1.14817	0.281032	0.0296086	2.66743	0.287582
	Weighted mode	15	-1.3104	1.19279	0.269712	0.0260363	2.79397	0.290476
	cML-MA-BIC	15	-0.15313	0.433646	0.858018	0.366749	2.00735	0.723997
family.Rhodospirillaceae.id.2717	MR Egger	14	2.3797	1.75725	10.8017	0.344898	338.292	0.200618
	Weighted median	14	0.00122573	0.434686	1.00123	0.42709	2.34717	0.99775
	Inverse variance weighted	14	-0.240908	0.343139	0.785914	0.401133	1.53979	0.482635
	Simple mode	14	0.170125	0.765016	1.18545	0.264661	5.30981	0.827473
	Weighted mode	14	0.190481	0.723989	1.20983	0.29272	5.00031	0.796598
	cML-MA-BIC	14	-0.243737	0.347329	0.783693	0.396729	1.5481	0.482836
family.Rikenellaceae.id.967	MR Egger	19	0.484606	1.24807	1.62353	0.140631	18.7432	0.702626
	Weighted median	19	0.137334	0.529852	1.14721	0.406091	3.24088	0.795487
	Inverse variance weighted	19	-0.0970883	0.410164	0.907476	0.406159	2.02756	0.812885
	Simple mode	19	0.352337	0.916477	1.42239	0.235992	8.57313	0.705151
	Weighted mode	19	0.282952	0.959887	1.32704	0.202215	8.70877	0.771537
	cML-MA-BIC	19	-0.130057	0.424169	0.878046	0.382347	2.0164	0.759136
family.Ruminococcaceae.id.2050	MR Egger	10	-0.567101	1.09159	0.567167	0.0667623	4.81827	0.617463
	Weighted median	10	0.217457	0.670369	1.24291	0.334049	4.62456	0.745647
	Inverse variance weighted	10	0.226675	0.507522	1.25442	0.463908	3.39199	0.655142
	Simple mode	10	0.243505	1.02782	1.27571	0.170158	9.56428	0.818029
	Weighted mode	10	0.221767	0.899294	1.24828	0.214199	7.27456	0.81075
	cML-MA-BIC	10	0.229196	0.51444	1.25759	0.458816	3.44698	0.65594
family.Streptococcaceae.id.1850	MR Egger	14	0.583368	1.88934	1.79206	0.0441688	72.7095	0.762793
	Weighted median	14	-0.188597	0.620951	0.82812	0.245205	2.79678	0.761339
	Inverse variance weighted	14	0.381659	0.470446	1.46471	0.582507	3.68302	0.41721
	Simple mode	14	-0.364904	1.04367	0.694263	0.089771	5.36923	0.732211
	Weighted mode	14	-0.320427	0.986524	0.725839	0.104977	5.01864	0.750497
g__Lachnospiraceae_noname.s__Lachnospiraceae_bacterium_8_1_57FAA	cML-MA-BIC	14	0.378896	0.482728	1.46067	0.567082	3.76235	0.432509
family.Veillonellaceae.id.2172	MR Egger	19	-0.287672	0.789352	0.750008	0.159645	3.52351	0.720023
	Weighted median	19	0.58508	0.521625	1.79514	0.645775	4.99015	0.262011
	Inverse variance weighted	19	0.245677	0.355175	1.27849	0.63733	2.56465	0.489123
	Simple mode	19	1.31666	1.03551	3.73092	0.490196	28.3963	0.219735
	Weighted mode	19	1.29706	1.04801	3.65854	0.469055	28.5359	0.23175
	cML-MA-BIC	19	0.263767	0.366424	1.30183	0.634814	2.66968	0.471622
family.Verrucomicrobiaceae.id.4036	MR Egger	11	-2.65925	1.51517	0.070001	0.00359222	1.3641	0.113136
	Weighted median	11	-0.269159	0.597374	0.764021	0.236925	2.46377	0.652299
	Inverse variance weighted	11	-0.163975	0.432456	0.848763	0.363641	1.98108	0.704561
	Simple mode	11	-0.298811	1.0031	0.7417	0.103841	5.29769	0.771887
	Weighted mode	11	-0.312623	1.06521	0.731526	0.0906791	5.90136	0.775152
	cML-MA-BIC	11	-0.155381	0.448014	0.856089	0.355763	2.06004	0.728725
family.Victivallaceae.id.2255	MR Egger	11	-0.962948	1.78857	0.381766	0.0114641	12.7132	0.603366
	Weighted median	11	0.130868	0.384752	1.13982	0.536202	2.42294	0.733754
	Inverse variance weighted	11	0.0919748	0.388907	1.09634	0.511564	2.34957	0.813048
	Simple mode	11	0.155366	0.629038	1.16809	0.340429	4.00795	0.809913
	Weighted mode	11	0.215894	0.560962	1.24097	0.413296	3.72616	0.708397
	cML-MA-BIC	11	-0.0145635	0.292166	0.985542	0.555877	1.74732	0.960245
genus.Actinomyces.id.423	MR Egger	7	-0.591215	1.15472	0.553654	0.0575862	5.32302	0.630457
	Weighted median	7	-0.26372	0.538496	0.768189	0.267356	2.20722	0.624322
	Inverse variance weighted	7	0.003966	0.432296	1.00397	0.430273	2.34261	0.99268
	Simple mode	7	-0.339668	0.839388	0.712007	0.137399	3.68966	0.699758
	Weighted mode	7	-0.426525	0.774807	0.652774	0.142966	2.98052	0.60186
	cML-MA-BIC	7	-0.00255393	0.441263	0.997449	0.42003	2.36865	0.995382
genus.Adlercreutzia.id.812	MR Egger	8	0.90909	2.16309	2.48206	0.0357726	172.217	0.688921
	Weighted median	8	-0.303408	0.629518	0.738298	0.214969	2.53564	0.629828
	Inverse variance weighted	8	-0.519913	0.462641	0.594572	0.240102	1.47236	0.261101
	Simple mode	8	-0.30376	1.00893	0.738038	0.102154	5.33213	0.772108
	Weighted mode	8	-0.224622	0.982154	0.798818	0.116526	5.47614	0.825637
	cML-MA-BIC	8	-0.535392	0.471095	0.58544	0.23253	1.47396	0.255754
genus.Akkermansia.id.4037	MR Egger	11	-2.63404	1.51264	0.0717878	0.00370227	1.39198	0.115605
	Weighted median	11	-0.268667	0.5974	0.764398	0.237029	2.46511	0.652907
	Inverse variance weighted	11	-0.162431	0.43221	0.850075	0.364379	1.98318	0.707054
	Simple mode	11	-0.302714	0.992764	0.73881	0.105554	5.17119	0.766678
	Weighted mode	11	-0.316524	1.05774	0.728677	0.0916585	5.79292	0.770878
	cML-MA-BIC	11	-0.153775	0.447749	0.857465	0.356521	2.06228	0.731268
genus.Alistipes.id.968	MR Egger	14	0.236074	2.58057	1.26627	0.0080519	199.137	0.92862
	Weighted median	14	0.205088	0.709944	1.22763	0.305318	4.93611	0.772673
	Inverse variance weighted	14	-0.166985	0.512709	0.846212	0.30978	2.31156	0.744658
	Simple mode	14	1.13394	1.30666	3.10787	0.240002	40.245	0.401231
	Weighted mode	14	1.15731	1.27734	3.18137	0.260208	38.8962	0.381404
	cML-MA-BIC	14	-0.16487	0.525436	0.848004	0.302787	2.37497	0.75369
genus.Allisonella.id.2174	MR Egger	8	-1.53321	2.02675	0.215842	0.00406382	11.4641	0.477999
	Weighted median	8	0.0397467	0.365445	1.04055	0.508381	2.12978	0.913391
	Inverse variance weighted	8	-0.272912	0.287913	0.76116	0.432911	1.3383	0.343182
	Simple mode	8	0.0838498	0.522721	1.08747	0.390361	3.02946	0.877089
	Weighted mode	8	0.0984412	0.516903	1.10345	0.400641	3.03913	0.854366
	cML-MA-BIC	8	-0.265202	0.289507	0.767051	0.434901	1.35288	0.359643
genus.Alloprevotella.id.961	MR Egger	6	-1.4304	3.08369	0.239213	0.00056741	100.849	0.666867
	Weighted median	6	-0.569415	0.402452	0.565856	0.257118	1.24532	0.157108
	Inverse variance weighted	6	-0.324127	0.320855	0.723158	0.385581	1.35628	0.3124
	Simple mode	6	-0.79588	0.660154	0.451184	0.123714	1.64546	0.281908
	Weighted mode	6	-0.812276	0.662974	0.443847	0.121031	1.62768	0.275063
	cML-MA-BIC	6	-0.333636	0.328507	0.716314	0.376247	1.36375	0.309813
genus.Anaerofilum.id.2053	MR Egger	10	-0.00149151	1.55934	0.99851	0.0469906	21.2174	0.99926
	Weighted median	10	-0.580428	0.395854	0.559659	0.257612	1.21585	0.142575
	Inverse variance weighted	10	-0.507603	0.308746	0.601937	0.328656	1.10245	0.100159
	Simple mode	10	-0.748578	0.610377	0.473039	0.142999	1.5648	0.251159
	Weighted mode	10	-0.719467	0.622398	0.487012	0.143795	1.64943	0.277461
	cML-MA-BIC	10	-0.515771	0.313202	0.59704	0.323147	1.10308	0.0996056
genus.Anaerostipes.id.1991	MR Egger	11	-0.121913	1.71291	0.885225	0.0308315	25.4164	0.944816
	Weighted median	11	-0.339459	0.73937	0.712155	0.16719	3.03347	0.646148
	Inverse variance weighted	11	0.175597	0.527999	1.19196	0.423466	3.35508	0.739459
	Simple mode	11	-0.736758	1.2828	0.478663	0.0387334	5.91527	0.578431
	Weighted mode	11	-0.673743	1.0563	0.509797	0.0643068	4.04146	0.537913
	cML-MA-BIC	11	0.173146	0.540336	1.18904	0.412337	3.42878	0.748634
genus.Anaerotruncus.id.2054	MR Egger	12	3.16683	1.65871	23.7321	0.919214	612.709	0.0853153
	Weighted median	12	-0.727924	0.741776	0.482911	0.112838	2.06671	0.326432
	Inverse variance weighted	12	-0.00331858	0.593571	0.996687	0.311387	3.19019	0.995539
	Simple mode	12	-0.966616	1.31692	0.380368	0.0287884	5.02564	0.478305
	Weighted mode	12	-0.945564	1.24846	0.38846	0.0336231	4.48803	0.464734
	cML-MA-BIC	12	0.029175	0.532929	1.0296	0.36227	2.92623	0.956342
genus.Bacteroides.id.918	MR Egger	8	1.5926	3.23612	4.9165	0.00865003	2794.44	0.640112
	Weighted median	8	1.15741	0.790138	3.18167	0.676201	14.9704	0.142971
	Inverse variance weighted	8	1.21746	0.646317	3.3786	0.951876	11.992	0.059607
	Simple mode	8	0.891296	1.16922	2.43829	0.246506	24.118	0.470781
	Weighted mode	8	0.878403	1.1149	2.40705	0.270686	21.4046	0.456614
	cML-MA-BIC	8	1.21997	0.653603	3.38709	0.940738	12.1951	0.0619668
genus.Barnesiella.id.944	MR Egger	13	1.5728	1.50147	4.82012	0.254085	91.4399	0.317338
	Weighted median	13	0.767986	0.580017	2.15542	0.691531	6.71819	0.185478
	Inverse variance weighted	13	0.421598	0.443006	1.5244	0.639739	3.63239	0.341262
	Simple mode	13	1.24457	1.02978	3.47143	0.461254	26.1262	0.250104
	Weighted mode	13	1.22635	1.0589	3.40877	0.4278	27.1615	0.26934
	cML-MA-BIC	13	0.443675	0.453262	1.55842	0.641005	3.78887	0.327654
genus.Bifidobacterium.id.436	MR Egger	12	0.392088	1.45425	1.48007	0.0855848	25.5956	0.792939
	Weighted median	12	0.518008	0.565156	1.67868	0.554495	5.08205	0.359365
	Inverse variance weighted	12	0.596637	0.531423	1.816	0.640855	5.14603	0.261558
	Simple mode	12	1.15145	0.856598	3.16277	0.590089	16.9519	0.205946
	Weighted mode	12	0.56381	0.666263	1.75736	0.476129	6.48626	0.415456
	cML-MA-BIC	12	0.539989	0.459773	1.71599	0.696863	4.22553	0.240208
genus.Bilophila.id.3170	MR Egger	12	-1.8966	2.6427	0.150079	0.000844908	26.6581	0.489384
	Weighted median	12	0.608315	0.676334	1.83733	0.488068	6.91664	0.368424
	Inverse variance weighted	12	0.49907	0.58455	1.64719	0.523798	5.17991	0.393234
	Simple mode	12	0.872023	1.17247	2.39174	0.240264	23.809	0.472616
	Weighted mode	12	0.892406	1.14264	2.44099	0.259973	22.9195	0.451283
	cML-MA-BIC	12	0.521279	0.489115	1.68418	0.645722	4.39271	0.286532
genus.Blautia.id.1992	MR Egger	11	2.49485	1.61438	12.1199	0.512052	286.868	0.156651
	Weighted median	11	0.383603	0.770343	1.46756	0.324241	6.64241	0.618509
	Inverse variance weighted	11	0.536531	0.691404	1.71006	0.441039	6.63052	0.437748
	Simple mode	11	-0.549236	1.38702	0.577391	0.0380905	8.75232	0.700435
	Weighted mode	11	1.08146	1.20718	2.94899	0.27676	31.4227	0.391382
	cML-MA-BIC	11	0.435171	0.584262	1.54523	0.491653	4.85653	0.456379
genus.Butyricicoccus.id.2055	MR Egger	8	-1.12173	1.01797	0.325714	0.0442915	2.39526	0.31272
	Weighted median	8	-0.668913	0.644335	0.512265	0.144886	1.81119	0.299203
	Inverse variance weighted	8	-0.937158	0.524143	0.39174	0.140229	1.09435	0.0737789
	Simple mode	8	-0.704835	0.877082	0.49419	0.0885741	2.75728	0.448044
	Weighted mode	8	-0.841901	0.739965	0.43089	0.101041	1.83755	0.292661
	cML-MA-BIC	8	-0.94061	0.504448	0.390389	0.145246	1.04928	0.062233
genus.Butyricimonas.id.945	MR Egger	13	-1.10314	1.3175	0.331827	0.0250861	4.38925	0.420244
	Weighted median	13	0.653772	0.52856	1.92278	0.682355	5.41812	0.216127
	Inverse variance weighted	13	0.821277	0.393346	2.2734	1.05161	4.91472	0.0368047
	Simple mode	13	0.896533	0.870583	2.45109	0.444943	13.5025	0.323411
	Weighted mode	13	0.821907	0.87828	2.27483	0.406764	12.722	0.36782
	cML-MA-BIC	13	0.838172	0.403204	2.31214	1.04906	5.09598	0.0376377
genus.Butyrivibrio.id.1993	MR Egger	15	0.0812633	0.995382	1.08466	0.154172	7.63094	0.936176
	Weighted median	15	0.199301	0.29018	1.22055	0.691113	2.15557	0.492198
	Inverse variance weighted	15	0.143232	0.212564	1.154	0.760793	1.75042	0.50042
	Simple mode	15	0.183835	0.469694	1.20182	0.47866	3.01752	0.701399
	Weighted mode	15	0.19346	0.490752	1.21344	0.463748	3.17508	0.699365
	cML-MA-BIC	15	0.131873	0.222705	1.14096	0.737397	1.7654	0.553754
genus.CandidatusSoleaferrea.id.11350	MR Egger	9	-1.395	4.01476	0.247832	9.47818e-05	648.023	0.738452
	Weighted median	9	-0.0485127	0.489711	0.952645	0.364822	2.48761	0.921088
	Inverse variance weighted	9	0.241783	0.36961	1.27352	0.617144	2.62799	0.513011
	Simple mode	9	-0.348925	0.76744	0.705446	0.156749	3.17484	0.661437
	Weighted mode	9	-0.348925	0.779446	0.705446	0.153104	3.25043	0.666274
	cML-MA-BIC	9	0.245127	0.375102	1.27778	0.612581	2.66533	0.513438
genus.Catenibacterium.id.2153	MR Egger	5	-0.628182	3.18718	0.533561	0.00103325	275.526	0.85635
	Weighted median	5	-0.167316	0.450152	0.845932	0.350073	2.04415	0.710125
	Inverse variance weighted	5	0.0408875	0.352299	1.04173	0.522245	2.07797	0.907606
	Simple mode	5	-0.27725	0.615519	0.757865	0.226805	2.5324	0.675734
	Weighted mode	5	-0.27725	0.600301	0.757865	0.233671	2.45798	0.668189
	cML-MA-BIC	5	0.0374538	0.357542	1.03816	0.515134	2.09224	0.916571
genus.ChristensenellaceaeR.7group.id.11283	MR Egger	9	-1.07717	2.14923	0.340559	0.00504348	22.9961	0.631613
	Weighted median	9	-0.464429	0.806199	0.628494	0.129435	3.05177	0.564566
	Inverse variance weighted	9	0.065951	0.694337	1.06817	0.273912	4.16557	0.924327
	Simple mode	9	-0.660373	1.17263	0.516658	0.051885	5.14476	0.58876
	Weighted mode	9	-0.660373	1.12537	0.516658	0.056921	4.68958	0.573515
	cML-MA-BIC	9	-0.00107932	0.64276	0.998921	0.283402	3.52095	0.99866
genus.Clostridiuminnocuumgroup.id.14397	MR Egger	9	-2.03108	1.65645	0.131193	0.00510405	3.37217	0.25978
	Weighted median	9	-0.183465	0.423455	0.832381	0.36297	1.90886	0.664828
	Inverse variance weighted	9	-0.129731	0.332888	0.878332	0.457403	1.68662	0.696749
	Simple mode	9	-0.93778	0.825926	0.391496	0.0775683	1.97592	0.289066
	Weighted mode	9	-0.926134	0.860971	0.396082	0.0732676	2.1412	0.313435
	cML-MA-BIC	9	-0.13342	0.314398	0.875098	0.472537	1.62061	0.671299
genus.Clostridiumsensustricto1.id.1873	MR Egger	7	2.07522	1.15742	7.96633	0.824224	76.9966	0.132954
	Weighted median	7	-0.115231	0.758589	0.89116	0.20148	3.94166	0.879264
	Inverse variance weighted	7	0.121586	0.63934	1.12929	0.322542	3.95386	0.849173
	Simple mode	7	-1.11139	1.30735	0.329101	0.0253799	4.26743	0.427877
	Weighted mode	7	0.353825	0.989802	1.42451	0.204704	9.91291	0.732978
	cML-MA-BIC	7	0.0714333	0.568481	1.07405	0.35247	3.27283	0.900004
genus.Collinsella.id.815	MR Egger	9	-0.673488	2.67599	0.509927	0.00268944	96.6838	0.808519
	Weighted median	9	-0.434233	0.806659	0.647761	0.133282	3.14816	0.590362
	Inverse variance weighted	9	-0.60397	0.684471	0.546637	0.142911	2.0909	0.377566
	Simple mode	9	-0.452052	1.31484	0.636321	0.0483574	8.37317	0.739853
	Weighted mode	9	-0.536663	1.20407	0.584696	0.0552082	6.19236	0.667624
	cML-MA-BIC	9	-0.626942	0.580849	0.534223	0.171117	1.66783	0.28043
genus.Coprobacter.id.949	MR Egger	10	0.878904	1.11688	2.40826	0.269769	21.4988	0.454004
	Weighted median	10	-0.210139	0.481775	0.810471	0.315241	2.08369	0.662708
	Inverse variance weighted	10	-0.289733	0.345391	0.748463	0.380337	1.4729	0.40155
	Simple mode	10	-0.130871	0.685377	0.877331	0.228959	3.36177	0.852805
	Weighted mode	10	-0.142247	0.682226	0.867407	0.227772	3.30328	0.839477
	cML-MA-BIC	10	-0.293039	0.351115	0.745993	0.374852	1.4846	0.403944
genus.Coprococcus1.id.11301	MR Egger	12	1.19405	1.26625	3.30043	0.275879	39.4841	0.367913
	Weighted median	12	0.298798	0.655536	1.34824	0.373047	4.8727	0.648528
	Inverse variance weighted	12	1.11679	0.498566	3.05504	1.14982	8.11717	0.0250902
	Simple mode	12	0.288544	0.952836	1.33448	0.206178	8.63741	0.767672
	Weighted mode	12	0.225204	0.7801	1.25258	0.2715	5.77883	0.778189
	cML-MA-BIC	12	1.15017	0.504147	3.15873	1.17591	8.48499	0.0225239
genus.Coprococcus2.id.11302	MR Egger	8	-3.69088	4.24094	0.02495	6.12502e-06	101.633	0.417592
	Weighted median	8	-0.363873	0.687806	0.69498	0.180509	2.67575	0.596782
	Inverse variance weighted	8	-0.412202	0.535908	0.662191	0.231638	1.89303	0.441795
	Simple mode	8	0.0346821	1.10656	1.03529	0.118341	9.05709	0.975872
	Weighted mode	8	0.0346821	1.09976	1.03529	0.119931	8.93706	0.975722
	cML-MA-BIC	8	-0.418999	0.544835	0.657705	0.226078	1.91339	0.44187
genus.Coprococcus3.id.11303	MR Egger	9	-3.4066	2.38396	0.0331537	0.000309931	3.54649	0.196081
	Weighted median	9	-0.138503	0.816586	0.870661	0.175694	4.31461	0.865316
	Inverse variance weighted	9	0.202405	0.684835	1.22434	0.31986	4.68648	0.767572
	Simple mode	9	1.38845	1.51328	4.00863	0.206475	77.8263	0.3857
	Weighted mode	9	-0.816661	1.31331	0.441905	0.0336838	5.79744	0.551355
	cML-MA-BIC	9	0.198946	0.590554	1.22012	0.383453	3.88231	0.736207
genus.DefluviitaleaceaeUCG011.id.11287	MR Egger	9	1.24359	1.34527	3.46805	0.248297	48.4395	0.386026
	Weighted median	9	0.296131	0.518785	1.34465	0.486418	3.71712	0.568124
	Inverse variance weighted	9	0.293555	0.399988	1.34119	0.612369	2.93742	0.463003
	Simple mode	9	0.220643	0.84402	1.24688	0.23844	6.52031	0.800373
	Weighted mode	9	0.106985	0.791858	1.11292	0.235732	5.2542	0.895866
	cML-MA-BIC	9	0.293481	0.412004	1.34109	0.59807	3.0072	0.476264
genus.Desulfovibrio.id.3173	MR Egger	9	1.43933	1.29853	4.21787	0.33095	53.7556	0.304301
	Weighted median	9	0.0628514	0.591694	1.06487	0.333915	3.39591	0.915406
	Inverse variance weighted	9	-0.318653	0.440514	0.727128	0.306646	1.72419	0.469456
	Simple mode	9	-0.601925	0.913724	0.547756	0.0913713	3.28371	0.52855
	Weighted mode	9	0.215215	0.830433	1.24013	0.24355	6.3146	0.802056
	cML-MA-BIC	9	-0.32292	0.452859	0.724032	0.298041	1.75889	0.475802
genus.Dialister.id.2183	MR Egger	11	1.22426	2.30992	3.40165	0.036766	314.726	0.608936
	Weighted median	11	-0.32679	0.640338	0.721235	0.205594	2.53013	0.609813
	Inverse variance weighted	11	-0.586757	0.558685	0.556128	0.186042	1.66241	0.293605
	Simple mode	11	-0.180067	1.02645	0.835214	0.111703	6.24498	0.864246
	Weighted mode	11	-0.222517	0.91878	0.800502	0.132215	4.84667	0.81353
	cML-MA-BIC	11	-0.56998	0.49651	0.565537	0.213709	1.49657	0.250979
genus.Dorea.id.1997	MR Egger	10	1.84485	1.52257	6.32714	0.320015	125.096	0.260211
	Weighted median	10	-0.48731	0.796157	0.614276	0.129021	2.9246	0.540486
	Inverse variance weighted	10	-0.152884	0.570875	0.858229	0.280327	2.6275	0.788848
	Simple mode	10	-1.03608	1.32951	0.354844	0.0262022	4.80548	0.455809
	Weighted mode	10	-0.533404	1.33845	0.586605	0.0425634	8.08452	0.699533
	cML-MA-BIC	10	-0.172025	0.568192	0.841958	0.276462	2.56416	0.762074
genus.Eggerthella.id.819	MR Egger	11	-2.65255	1.43353	0.0704711	0.00424389	1.1702	0.0972951
	Weighted median	11	-0.455421	0.403314	0.634181	0.287677	1.39804	0.258814
	Inverse variance weighted	11	-0.381279	0.30854	0.682987	0.37306	1.25039	0.216551
	Simple mode	11	-0.448729	0.588298	0.638439	0.201535	2.0225	0.463221
	Weighted mode	11	-0.427248	0.609524	0.652301	0.19752	2.1542	0.499317
	cML-MA-BIC	11	-0.41017	0.32026	0.663537	0.354205	1.24301	0.200285
genus.Eisenbergiella.id.11304	MR Egger	11	0.827612	2.96155	2.28785	0.00689455	759.187	0.786214
	Weighted median	11	0.168717	0.469693	1.18379	0.471479	2.97224	0.71944
	Inverse variance weighted	11	0.252817	0.359747	1.28765	0.636171	2.60627	0.482203
	Simple mode	11	0.348866	0.785782	1.41746	0.303836	6.61274	0.666515
	Weighted mode	11	0.364373	0.776269	1.43961	0.314392	6.59202	0.648858
	cML-MA-BIC	11	0.24435	0.339649	1.27679	0.656152	2.48448	0.471883
genus.Enterorhabdus.id.820	MR Egger	6	-0.397232	1.63734	0.672178	0.0271486	16.6426	0.820242
	Weighted median	6	-0.468889	0.624804	0.625697	0.183874	2.12916	0.45298
	Inverse variance weighted	6	-0.845823	0.555132	0.429204	0.144586	1.27409	0.127598
	Simple mode	6	-0.311198	0.818372	0.732569	0.147311	3.64301	0.719367
	Weighted mode	6	-0.346233	0.72455	0.707348	0.170956	2.92673	0.652911
	cML-MA-BIC	6	-0.855606	0.496493	0.425026	0.160617	1.1247	0.0848345
genus.Erysipelatoclostridium.id.11381	MR Egger	15	0.864368	1.3708	2.3735	0.161638	34.8527	0.539256
	Weighted median	15	0.184361	0.48036	1.20245	0.469004	3.08289	0.701128
	Inverse variance weighted	15	0.345542	0.348661	1.41276	0.713314	2.79804	0.321659
	Simple mode	15	-0.154276	0.756764	0.857036	0.194459	3.77719	0.841395
	Weighted mode	15	-0.11175	0.746254	0.894268	0.20713	3.86093	0.883099
	cML-MA-BIC	15	0.349476	0.354757	1.41832	0.70762	2.84283	0.324568
genus.ErysipelotrichaceaeUCG003.id.11384	MR Egger	16	0.375338	1.12073	1.45548	0.161817	13.0915	0.742661
	Weighted median	16	-0.594401	0.57273	0.551893	0.179613	1.69579	0.299345
	Inverse variance weighted	16	-0.433485	0.405979	0.648246	0.292525	1.43654	0.285633
	Simple mode	16	-1.02051	1.00402	0.360413	0.0503684	2.57895	0.325546
	Weighted mode	16	-0.187745	0.917805	0.828826	0.137155	5.00858	0.840667
	cML-MA-BIC	16	-0.475585	0.411271	0.621521	0.277572	1.39167	0.247526
genus.Escherichia.Shigella.id.3504	MR Egger	9	-0.753988	1.32223	0.470487	0.0352407	6.28131	0.586343
	Weighted median	9	-0.157924	0.626619	0.853915	0.250049	2.91611	0.801022
	Inverse variance weighted	9	0.0367877	0.486723	1.03747	0.39964	2.6933	0.939751
	Simple mode	9	-0.297572	0.98169	0.742619	0.108426	5.08624	0.76953
	Weighted mode	9	-0.371714	0.900952	0.689551	0.11794	4.03155	0.69075
	cML-MA-BIC	9	0.0280085	0.497077	1.0284	0.388189	2.72449	0.955066
genus.Eubacteriumbrachygroup.id.11296	MR Egger	10	-1.3145	1.07347	0.268608	0.0327612	2.20231	0.255585
	Weighted median	10	0.244768	0.384277	1.27732	0.601449	2.71271	0.524153
	Inverse variance weighted	10	-0.0264924	0.280776	0.973855	0.561685	1.68848	0.924828
	Simple mode	10	0.532999	0.603003	1.70404	0.522627	5.55604	0.399742
	Weighted mode	10	0.517428	0.644301	1.67771	0.474543	5.93139	0.442618
	cML-MA-BIC	10	-0.0224042	0.287914	0.977845	0.556151	1.71928	0.937975
genus.Eubacteriumcoprostanoligenesgroup.id.11375	MR Egger	12	-0.671255	2.60585	0.511067	0.00309268	84.4542	0.801942
	Weighted median	12	0.608917	0.74154	1.83844	0.429772	7.86432	0.41156
	Inverse variance weighted	12	0.743805	0.648404	2.10393	0.590334	7.4983	0.251327
	Simple mode	12	0.637447	1.27463	1.89165	0.155545	23.0051	0.626855
	Weighted mode	12	0.611862	1.19932	1.84386	0.175732	19.3467	0.620009
	cML-MA-BIC	12	0.926655	0.596402	2.52605	0.784827	8.13033	0.120246
genus.Eubacteriumeligensgroup.id.14372	MR Egger	7	-6.92904	3.14709	0.00097894	2.05069e-06	0.467317	0.0789217
	Weighted median	7	0.87818	0.919688	2.40652	0.396766	14.5963	0.339645
	Inverse variance weighted	7	0.0412777	1.01507	1.04214	0.142521	7.62034	0.967563
	Simple mode	7	0.746877	1.62016	2.1104	0.0881574	50.5208	0.661043
	Weighted mode	7	0.985913	1.4049	2.68026	0.170726	42.0777	0.509116
	cML-MA-BIC	7	-0.0781812	0.722544	0.924797	0.224391	3.81143	0.913835
genus.Eubacteriumfissicatenagroup.id.14373	MR Egger	8	-0.662766	1.65517	0.515424	0.0201026	13.2153	0.702714
	Weighted median	8	-0.38637	0.423236	0.679519	0.296439	1.55764	0.361298
	Inverse variance weighted	8	-0.300147	0.310561	0.740709	0.402988	1.36145	0.333811
	Simple mode	8	-0.416242	0.682852	0.659521	0.172971	2.51469	0.561407
	Weighted mode	8	-0.406348	0.64492	0.666078	0.188174	2.35772	0.548652
	cML-MA-BIC	8	-0.304924	0.321271	0.73718	0.392737	1.38371	0.342562
genus.Eubacteriumhalliigroup.id.11338	MR Egger	16	1.08873	0.822236	2.9705	0.592827	14.8844	0.206679
	Weighted median	16	-0.111428	0.51239	0.894555	0.327682	2.44209	0.827844
	Inverse variance weighted	16	0.33554	0.394517	1.3987	0.645511	3.0307	0.395042
	Simple mode	16	-0.448687	0.9112	0.638466	0.107031	3.80861	0.629557
	Weighted mode	16	-0.331649	0.844909	0.717739	0.137014	3.75983	0.700191
	cML-MA-BIC	16	0.31961	0.413869	1.37659	0.611664	3.09811	0.439967
genus.Eubacteriumnodatumgroup.id.11297	MR Egger	11	1.09259	1.0602	2.982	0.373293	23.8213	0.329646
	Weighted median	11	-0.283929	0.318934	0.75282	0.402911	1.40661	0.373335
	Inverse variance weighted	11	-0.279586	0.240967	0.756097	0.471479	1.21253	0.245939
	Simple mode	11	-0.722	0.534359	0.48578	0.170445	1.38451	0.206422
	Weighted mode	11	-0.653033	0.540961	0.520465	0.180267	1.50268	0.255145
	cML-MA-BIC	11	-0.285677	0.245053	0.751506	0.464878	1.21486	0.243705
genus.Eubacteriumoxidoreducensgroup.id.11339	MR Egger	4	-2.18459	1.53009	0.112524	0.00560798	2.25778	0.289532
	Weighted median	4	-0.0902373	0.594832	0.913714	0.28476	2.93185	0.879422
	Inverse variance weighted	4	-0.0373412	0.500275	0.963347	0.36136	2.56818	0.9405
	Simple mode	4	0.661898	0.952517	1.93847	0.299682	12.5388	0.537106
	Weighted mode	4	-0.613427	0.920802	0.541492	0.089082	3.29151	0.552942
	cML-MA-BIC	4	-0.0287322	0.495159	0.971677	0.368158	2.56454	0.953728
genus.Eubacteriumrectalegroup.id.14374	MR Egger	8	-2.15054	2.24603	0.116422	0.00142618	9.50372	0.375297
	Weighted median	8	-0.532117	0.804861	0.58736	0.121281	2.84456	0.508529
	Inverse variance weighted	8	-0.335978	0.631512	0.714639	0.207268	2.464	0.594711
	Simple mode	8	-0.693942	1.30196	0.499603	0.0389381	6.41025	0.61053
	Weighted mode	8	-0.614365	1.25215	0.540984	0.0464875	6.29554	0.63868
	cML-MA-BIC	8	-0.338331	0.646737	0.712959	0.200702	2.53267	0.60088
genus.Eubacteriumruminantiumgroup.id.11340	MR Egger	18	0.103859	1.09371	1.10944	0.130054	9.46425	0.925525
	Weighted median	18	0.0435401	0.407517	1.0445	0.46992	2.32164	0.914914
	Inverse variance weighted	18	-0.185366	0.294647	0.8308	0.466324	1.48015	0.529274
	Simple mode	18	0.07415	0.628827	1.07697	0.314004	3.69378	0.907515
	Weighted mode	18	0.0610272	0.622644	1.06293	0.313688	3.60172	0.923068
	cML-MA-BIC	18	-0.113908	0.313482	0.89234	0.482713	1.64957	0.716333
genus.Eubacteriumventriosumgroup.id.11341	MR Egger	13	-2.13722	2.05828	0.117982	0.00208818	6.66595	0.321392
	Weighted median	13	-0.558925	0.605567	0.571823	0.174499	1.87383	0.356019
	Inverse variance weighted	13	-0.282437	0.477171	0.753944	0.295912	1.92095	0.553918
	Simple mode	13	-0.630029	1.01969	0.532577	0.0721773	3.92974	0.548215
	Weighted mode	13	-0.630029	0.98592	0.532577	0.0771169	3.67802	0.534814
	cML-MA-BIC	13	-0.293948	0.483601	0.745315	0.288862	1.92304	0.543299
genus.Eubacteriumxylanophilumgroup.id.14375	MR Egger	8	1.46212	1.75013	4.3151	0.139718	133.269	0.43547
	Weighted median	8	0.0502307	0.723287	1.05151	0.254765	4.34	0.944633
	Inverse variance weighted	8	-0.135431	0.557658	0.873339	0.292749	2.60538	0.808116
	Simple mode	8	-0.00165583	1.05754	0.998346	0.125628	7.93371	0.998794
	Weighted mode	8	-0.0414848	1.02335	0.959364	0.12909	7.12976	0.968796
	cML-MA-BIC	8	-0.086597	0.592013	0.917047	0.287382	2.92633	0.883704
genus.Faecalibacterium.id.2057	MR Egger	10	0.7681	0.943757	2.15567	0.339031	13.7064	0.439268
	Weighted median	10	-0.0458005	0.650439	0.955232	0.266959	3.41802	0.943864
	Inverse variance weighted	10	-0.14752	0.477147	0.862845	0.33867	2.19831	0.757191
	Simple mode	10	-1.17087	0.948375	0.310097	0.0483309	1.98962	0.248239
	Weighted mode	10	-0.0720654	0.760736	0.93047	0.209484	4.13289	0.926604
	cML-MA-BIC	10	-0.15542	0.483551	0.856056	0.331815	2.20856	0.747897
genus.FamilyXIIIAD3011group.id.11293	MR Egger	12	-2.43666	2.23634	0.0874523	0.00109184	7.00463	0.30146
	Weighted median	12	-0.779432	0.656299	0.458666	0.12672	1.66016	0.234984
	Inverse variance weighted	12	-0.362562	0.482202	0.695891	0.270447	1.79061	0.452118
	Simple mode	12	-1.06078	1.23938	0.346187	0.0305021	3.92907	0.410312
	Weighted mode	12	-1.02046	1.30114	0.360431	0.0281363	4.61718	0.449438
	cML-MA-BIC	12	-0.360237	0.499876	0.697511	0.261847	1.85803	0.471123
genus.FamilyXIIIUCG001.id.11294	MR Egger	8	-0.915976	1.44284	0.400126	0.0236608	6.76649	0.548957
	Weighted median	8	-0.27354	0.702904	0.760682	0.191814	3.01666	0.69716
	Inverse variance weighted	8	-0.483187	0.526386	0.616815	0.219829	1.73071	0.358654
	Simple mode	8	0.0593553	1.01442	1.06115	0.145306	7.74948	0.954977
	Weighted mode	8	-0.0200328	0.919959	0.980167	0.161516	5.94818	0.983235
	cML-MA-BIC	8	-0.4869	0.537416	0.614529	0.214331	1.76198	0.364935
genus.Flavonifractor.id.2059	MR Egger	5	3.17583	4.73112	23.9466	0.00224921	254952	0.550116
	Weighted median	5	0.82923	0.88493	2.29155	0.404448	12.9837	0.348729
	Inverse variance weighted	5	1.04076	1.02811	2.83137	0.377445	21.2392	0.311392
	Simple mode	5	0.996601	1.19873	2.70906	0.258486	28.3922	0.452508
	Weighted mode	5	0.91704	1.31809	2.50187	0.188922	33.1321	0.524901
	cML-MA-BIC	5	0.945052	0.764055	2.57295	0.575511	11.5029	0.216128
genus.Fusicatenibacter.id.11305	MR Egger	17	1.67102	1.9212	5.31758	0.123128	229.652	0.398126
	Weighted median	17	0.552556	0.656611	1.73769	0.479792	6.29348	0.400053
	Inverse variance weighted	17	0.2663	0.485703	1.30513	0.503748	3.38136	0.583502
	Simple mode	17	0.446394	1.13116	1.56267	0.170216	14.346	0.698325
	Weighted mode	17	0.230597	1.0923	1.25935	0.148034	10.7135	0.835466
	cML-MA-BIC	17	0.307315	0.462937	1.35977	0.548789	3.36919	0.506794
genus.Gordonibacter.id.821	MR Egger	11	-1.29754	1.10383	0.273202	0.0313968	2.3773	0.269957
	Weighted median	11	0.109359	0.366384	1.11556	0.544028	2.28753	0.765335
	Inverse variance weighted	11	0.147401	0.26086	1.15882	0.694972	1.93225	0.572034
	Simple mode	11	0.697218	0.643697	2.00816	0.568685	7.09126	0.304169
	Weighted mode	11	-0.403741	0.606897	0.667817	0.203262	2.19411	0.520935
	cML-MA-BIC	11	0.150656	0.266604	1.1626	0.689431	1.9605	0.572012
genus.Haemophilus.id.3698	MR Egger	9	1.06752	0.896834	2.90815	0.501437	16.8662	0.272719
	Weighted median	9	0.296986	0.512971	1.3458	0.492413	3.67815	0.562621
	Inverse variance weighted	9	0.550091	0.369319	1.73341	0.840486	3.57497	0.136363
	Simple mode	9	0.252595	0.783345	1.28736	0.277271	5.97719	0.755372
	Weighted mode	9	0.224367	0.644553	1.25153	0.353824	4.42686	0.73675
	cML-MA-BIC	9	0.558059	0.383534	1.74728	0.823932	3.70538	0.145657
genus.Holdemanella.id.11393	MR Egger	10	-1.41113	1.05043	0.243867	0.0311178	1.91116	0.216006
	Weighted median	10	-0.312649	0.477483	0.731507	0.286931	1.86492	0.512606
	Inverse variance weighted	10	-0.314471	0.363252	0.730175	0.358278	1.48811	0.38665
	Simple mode	10	0.0935883	0.769311	1.09811	0.243105	4.96016	0.905847
	Weighted mode	10	0.0350582	0.798512	1.03568	0.21653	4.95373	0.965939
	cML-MA-BIC	10	-0.318957	0.369288	0.726907	0.35248	1.49907	0.387748
genus.Holdemania.id.2157	MR Egger	14	-0.540099	0.915898	0.58269	0.0967854	3.50805	0.566334
	Weighted median	14	0.0263631	0.444925	1.02671	0.429261	2.45571	0.952751
	Inverse variance weighted	14	0.000427615	0.330264	1.00043	0.523672	1.91123	0.998967
	Simple mode	14	0.660889	0.771082	1.93651	0.42723	8.77766	0.406917
	Weighted mode	14	-0.704843	0.697603	0.494186	0.125915	1.93956	0.330751
	cML-MA-BIC	14	-0.00172221	0.335195	0.998279	0.517522	1.92564	0.995901
genus.Howardella.id.2000	MR Egger	10	-2.79068	1.21914	0.0613793	0.00562694	0.669531	0.0513395
	Weighted median	10	-0.10116	0.366864	0.903789	0.440338	1.85502	0.782746
	Inverse variance weighted	10	-0.189133	0.272633	0.827676	0.485055	1.41231	0.487853
	Simple mode	10	-0.107182	0.613759	0.898362	0.26978	2.99154	0.865234
	Weighted mode	10	-0.173382	0.625522	0.840816	0.246744	2.86521	0.787903
	cML-MA-BIC	10	-0.192642	0.279643	0.824777	0.47676	1.42683	0.490896
genus.Hungatella.id.11306	MR Egger	5	-0.571128	3.33523	0.564888	0.000818389	389.91	0.874933
	Weighted median	5	0.0408628	0.553659	1.04171	0.351935	3.0834	0.941166
	Inverse variance weighted	5	-0.0525594	0.458762	0.948798	0.386071	2.33174	0.908788
	Simple mode	5	0.0473389	0.726411	1.04848	0.252479	4.35404	0.951167
	Weighted mode	5	0.0566787	0.698331	1.05832	0.269267	4.15955	0.939211
	cML-MA-BIC	5	-0.035797	0.423364	0.964836	0.420803	2.21222	0.932616
genus.Intestinibacter.id.11345	MR Egger	14	-0.260736	1.28993	0.770484	0.0614831	9.65543	0.843199
	Weighted median	14	0.11292	0.516606	1.11954	0.406721	3.08166	0.826977
	Inverse variance weighted	14	0.000912419	0.409995	1.00091	0.448127	2.23558	0.998224
	Simple mode	14	0.545655	0.952885	1.72574	0.266602	11.1709	0.576662
	Weighted mode	14	0.640781	0.981517	1.89796	0.277206	12.9949	0.525232
	cML-MA-BIC	14	0.00702019	0.417283	1.00704	0.444478	2.28164	0.986577
genus.Intestinimonas.id.2062	MR Egger	17	0.0633411	0.950932	1.06539	0.165219	6.87002	0.947772
	Weighted median	17	0.705593	0.471813	2.02505	0.803193	5.10565	0.134786
	Inverse variance weighted	17	0.42374	0.366879	1.52767	0.744276	3.13561	0.248096
	Simple mode	17	0.624417	0.849798	1.86716	0.353035	9.87515	0.473104
	Weighted mode	17	0.642019	0.726599	1.90031	0.457438	7.89439	0.389999
	cML-MA-BIC	17	0.439607	0.350181	1.5521	0.781338	3.08318	0.209344
genus.Lachnoclostridium.id.11308	MR Egger	13	4.87516	2.04321	130.995	2.38803	7185.75	0.0361141
	Weighted median	13	1.39128	0.76047	4.01999	0.905524	17.8464	0.0673247
	Inverse variance weighted	13	0.833198	0.641716	2.30066	0.654054	8.09269	0.194153
	Simple mode	13	1.92271	1.17754	6.83947	0.680275	68.764	0.128451
	Weighted mode	13	1.98093	1.25319	7.24946	0.621685	84.5358	0.139929
	cML-MA-BIC	13	1.01719	0.585722	2.76542	0.877374	8.71642	0.0824491
genus.Lachnospira.id.2004	MR Egger	6	-1.04336	4.46049	0.35227	5.62382e-05	2206.58	0.826538
	Weighted median	6	1.26545	0.915814	3.54468	0.588872	21.337	0.167041
	Inverse variance weighted	6	0.754644	0.735991	2.12685	0.502631	8.99966	0.305201
	Simple mode	6	1.50889	1.51213	4.52171	0.233426	87.5903	0.364161
	Weighted mode	6	1.49123	1.36923	4.44257	0.303473	65.0353	0.325795
	cML-MA-BIC	6	0.772691	0.752345	2.16559	0.49564	9.46204	0.3044
genus.LachnospiraceaeFCS020group.id.11314	MR Egger	12	-0.184774	1.05785	0.831292	0.104542	6.61023	0.864825
	Weighted median	12	0.537037	0.60525	1.71093	0.522435	5.60314	0.374919
	Inverse variance weighted	12	0.0420736	0.425731	1.04297	0.452775	2.40249	0.921276
	Simple mode	12	-1.26474	1.11534	0.282312	0.0317198	2.51264	0.280925
	Weighted mode	12	-1.24826	1.07394	0.287004	0.0349731	2.35527	0.269702
	cML-MA-BIC	12	0.0404427	0.435604	1.04127	0.443374	2.44545	0.926029
genus.LachnospiraceaeNC2004group.id.11316	MR Egger	9	1.61226	1.53108	5.01413	0.249409	100.805	0.327318
	Weighted median	9	-0.362213	0.479866	0.696134	0.271783	1.78305	0.450356
	Inverse variance weighted	9	0.221132	0.370258	1.24749	0.603763	2.57755	0.550349
	Simple mode	9	-0.452528	0.764155	0.636018	0.142235	2.84401	0.570075
	Weighted mode	9	-0.462991	0.748564	0.629398	0.145123	2.72971	0.55344
	cML-MA-BIC	9	0.218847	0.38187	1.24464	0.58883	2.63087	0.566581
genus.LachnospiraceaeND3007group.id.11317	MR Egger	3	-34.6599	24.7305	8.85917e-16	7.87664e-37	996427	0.39454
	Weighted median	3	0.382087	1.50992	1.46534	0.0759739	28.2626	0.800229
	Inverse variance weighted	3	0.0830854	1.78755	1.08663	0.032696	36.1138	0.962928
	Simple mode	3	0.901082	2.07068	2.46226	0.0425344	142.538	0.705902
	Weighted mode	3	0.740227	1.90961	2.09641	0.0496573	88.5053	0.735653
	cML-MA-BIC	3	0.203472	1.14188	1.22565	0.13073	11.491	0.858574
genus.LachnospiraceaeNK4A136group.id.11319	MR Egger	15	0.108872	0.832976	1.11502	0.217891	5.70592	0.898011
	Weighted median	15	0.332101	0.561574	1.39389	0.463669	4.19036	0.554269
	Inverse variance weighted	15	0.563057	0.405232	1.75603	0.793582	3.88574	0.16469
	Simple mode	15	0.276477	0.881409	1.31848	0.234316	7.41896	0.758392
	Weighted mode	15	0.33496	0.701065	1.39788	0.353763	5.5237	0.640176
	cML-MA-BIC	15	0.579215	0.413702	1.78464	0.793231	4.01513	0.16149
genus.LachnospiraceaeUCG001.id.11321	MR Egger	13	2.23384	1.69095	9.33562	0.339454	256.747	0.213303
	Weighted median	13	-0.0727083	0.511638	0.929872	0.341121	2.53477	0.886994
	Inverse variance weighted	13	-0.376055	0.381176	0.686564	0.32525	1.44926	0.323856
	Simple mode	13	0.305447	0.822388	1.35723	0.270784	6.80276	0.716804
	Weighted mode	13	0.321178	0.764148	1.37875	0.30834	6.16512	0.681688
	cML-MA-BIC	13	-0.375156	0.392412	0.687182	0.318452	1.48286	0.339058
genus.LachnospiraceaeUCG004.id.11324	MR Egger	12	1.51614	1.79543	4.55463	0.134943	153.729	0.418164
	Weighted median	12	-0.149435	0.639618	0.861194	0.245837	3.01686	0.815271
	Inverse variance weighted	12	0.386992	0.475009	1.47254	0.580407	3.73598	0.415241
	Simple mode	12	-0.473725	1.1511	0.622679	0.0652271	5.94428	0.68858
	Weighted mode	12	-0.473725	1.15363	0.622679	0.0649046	5.97383	0.689223
	cML-MA-BIC	12	0.395772	0.48633	1.48553	0.572676	3.85349	0.415763
genus.LachnospiraceaeUCG008.id.11328	MR Egger	11	-1.82986	2.24816	0.160436	0.00195717	13.1516	0.436687
	Weighted median	11	-0.178786	0.489511	0.836285	0.320386	2.1829	0.714937
	Inverse variance weighted	11	-0.189595	0.427469	0.827294	0.357924	1.91218	0.657384
	Simple mode	11	-0.0907304	0.760588	0.913264	0.20567	4.05529	0.907408
	Weighted mode	11	-0.0544084	0.688526	0.947045	0.245633	3.65137	0.938574
	cML-MA-BIC	11	-0.179098	0.360577	0.836024	0.412372	1.69491	0.619402
genus.LachnospiraceaeUCG010.id.11330	MR Egger	9	0.593456	1.65513	1.81023	0.0706087	46.4099	0.730498
	Weighted median	9	-0.383075	0.693349	0.681762	0.175163	2.65353	0.580606
	Inverse variance weighted	9	-0.38131	0.630163	0.682966	0.198607	2.34858	0.545114
	Simple mode	9	-1.50104	1.15113	0.222897	0.0233475	2.12799	0.22851
	Weighted mode	9	-0.273184	1.02023	0.760953	0.103019	5.6208	0.795654
	cML-MA-BIC	9	-0.533965	0.55665	0.586276	0.196912	1.74555	0.337434
genus.Lactobacillus.id.1837	MR Egger	10	-0.684303	0.992209	0.504442	0.0721483	3.52692	0.509904
	Weighted median	10	0.0765955	0.485175	1.07961	0.417134	2.79418	0.874558
	Inverse variance weighted	10	0.201916	0.344499	1.22375	0.622942	2.404	0.557798
	Simple mode	10	-0.00280042	0.823225	0.997203	0.198628	5.00642	0.99736
	Weighted mode	10	0.130611	0.876418	1.13952	0.204504	6.34959	0.884817
	cML-MA-BIC	10	0.205046	0.35332	1.22758	0.614184	2.45359	0.561684
genus.Lactococcus.id.1851	MR Egger	9	1.80481	1.39079	6.07879	0.398067	92.8279	0.235519
	Weighted median	9	-0.213666	0.410139	0.807618	0.361484	1.80436	0.602395
	Inverse variance weighted	9	-0.310725	0.340034	0.732916	0.376366	1.42724	0.36082
	Simple mode	9	-0.410546	0.645858	0.663288	0.187041	2.35216	0.54275
	Weighted mode	9	-0.344072	0.645711	0.708878	0.199955	2.51311	0.608612
	cML-MA-BIC	9	-0.35321	0.316525	0.70243	0.377721	1.30627	0.264466
genus.Marvinbryantia.id.2005	MR Egger	9	-1.306	2.77947	0.270902	0.00116649	62.9132	0.652731
	Weighted median	9	0.0705762	0.73737	1.07313	0.252923	4.55316	0.923748
	Inverse variance weighted	9	0.306888	0.661541	1.35919	0.371676	4.97044	0.642721
	Simple mode	9	0.120398	1.09435	1.12795	0.132055	9.6343	0.915106
	Weighted mode	9	0.102535	1.03361	1.10798	0.146119	8.40143	0.923419
	cML-MA-BIC	9	0.260254	0.551737	1.29726	0.439925	3.82538	0.637142
genus.Methanobrevibacter.id.123	MR Egger	6	2.5944	1.23523	13.3886	1.18929	150.724	0.103613
	Weighted median	6	-0.305582	0.453431	0.736695	0.302914	1.79166	0.500354
	Inverse variance weighted	6	-0.0552371	0.386078	0.946261	0.443992	2.01673	0.886233
	Simple mode	6	-0.587664	0.682449	0.555624	0.145837	2.11687	0.42853
	Weighted mode	6	-0.565742	0.68897	0.567939	0.147176	2.19162	0.448931
	cML-MA-BIC	6	-0.0817148	0.358741	0.921535	0.456189	1.86157	0.819816
genus.Odoribacter.id.952	MR Egger	7	-2.55706	3.1835	0.0775322	0.000151229	39.7494	0.458311
	Weighted median	7	-0.817571	0.953781	0.441503	0.0680862	2.86291	0.39134
	Inverse variance weighted	7	-0.324523	0.942219	0.722872	0.114033	4.58241	0.730527
	Simple mode	7	-1.51795	1.42415	0.219161	0.0134431	3.57296	0.327487
	Weighted mode	7	-1.58045	1.28141	0.205883	0.0167054	2.53736	0.263564
	cML-MA-BIC	7	-0.523294	0.733148	0.592566	0.140821	2.49347	0.475374
genus.Olsenella.id.822	MR Egger	11	-0.0706663	0.986994	0.931773	0.134637	6.44846	0.944488
	Weighted median	11	0.249186	0.364363	1.28298	0.628158	2.62043	0.49404
	Inverse variance weighted	11	0.14468	0.261328	1.15567	0.692447	1.92877	0.57983
	Simple mode	11	0.261943	0.558551	1.29945	0.434823	3.88337	0.649148
	Weighted mode	11	0.213976	0.550527	1.23859	0.421028	3.64373	0.705663
	cML-MA-BIC	11	0.159254	0.269528	1.17264	0.691411	1.98879	0.554612
genus.Oscillibacter.id.2063	MR Egger	14	1.75463	1.22353	5.7813	0.525456	63.6084	0.177093
	Weighted median	14	-0.107036	0.45323	0.898493	0.369588	2.1843	0.813306
	Inverse variance weighted	14	0.2029	0.337445	1.22495	0.632236	2.37332	0.547652
	Simple mode	14	-0.365775	0.786153	0.693659	0.14858	3.23842	0.649435
	Weighted mode	14	-0.271709	0.768667	0.762076	0.168926	3.43796	0.729394
	cML-MA-BIC	14	0.207187	0.343101	1.23021	0.627953	2.41009	0.545932
genus.Oscillospira.id.2064	MR Egger	8	-1.246	2.63178	0.287652	0.00165443	50.0135	0.65263
	Weighted median	8	-0.054741	0.698203	0.94673	0.240937	3.72005	0.937508
	Inverse variance weighted	8	-0.557394	0.60048	0.572699	0.176517	1.85809	0.353279
	Simple mode	8	0.474152	1.07876	1.60665	0.193937	13.3101	0.673525
	Weighted mode	8	0.410891	1.05683	1.50816	0.190044	11.9685	0.708983
	cML-MA-BIC	8	-0.561821	0.516323	0.57017	0.207253	1.56858	0.276543
genus.Oxalobacter.id.2978	MR Egger	11	1.65342	1.2646	5.22484	0.438149	62.3052	0.223467
	Weighted median	11	-0.630966	0.368653	0.532077	0.258328	1.09592	0.0869805
	Inverse variance weighted	11	-0.42735	0.275254	0.652235	0.38028	1.11868	0.120528
	Simple mode	11	-1.0164	0.734894	0.361897	0.0857097	1.52806	0.196748
	Weighted mode	11	-1.06074	0.70384	0.3462	0.0871378	1.37546	0.162713
	cML-MA-BIC	11	-0.45077	0.284569	0.637137	0.364756	1.11292	0.113184
genus.Parabacteroides.id.954	MR Egger	6	-0.00274032	2.03269	0.997263	0.0185589	53.588	0.998989
	Weighted median	6	0.334695	0.892067	1.39751	0.243228	8.0297	0.707519
	Inverse variance weighted	6	0.274195	0.668993	1.31547	0.354506	4.88134	0.681907
	Simple mode	6	0.799033	1.2016	2.22339	0.210955	23.4337	0.535506
	Weighted mode	6	0.439133	1.03993	1.55136	0.202072	11.9102	0.69037
	cML-MA-BIC	6	0.290198	0.681584	1.33669	0.351443	5.08402	0.670276
genus.Paraprevotella.id.962	MR Egger	13	0.434899	1.01546	1.54481	0.211103	11.3046	0.676716
	Weighted median	13	0.191538	0.412408	1.21111	0.539678	2.7179	0.642334
	Inverse variance weighted	13	0.233992	0.308715	1.26363	0.689982	2.31422	0.448478
	Simple mode	13	0.147868	0.73162	1.15936	0.276344	4.86392	0.843216
	Weighted mode	13	0.134073	0.602876	1.14348	0.350791	3.72739	0.827751
	cML-MA-BIC	13	0.237053	0.316124	1.26751	0.68212	2.35527	0.453331
genus.Parasutterella.id.2892	MR Egger	14	2.0902	1.0727	8.08656	0.98779	66.2008	0.0751177
	Weighted median	14	-0.36801	0.512538	0.69211	0.253451	1.88998	0.472748
	Inverse variance weighted	14	0.0715931	0.369162	1.07422	0.521021	2.21477	0.846228
	Simple mode	14	-0.595862	0.979099	0.551087	0.0808712	3.75532	0.553287
	Weighted mode	14	-0.595862	1.08312	0.551087	0.0659555	4.60457	0.591554
	cML-MA-BIC	14	0.049199	0.389822	1.05043	0.489264	2.25523	0.899567
genus.Peptococcus.id.2037	MR Egger	12	-1.87729	1.1854	0.153003	0.0149854	1.56219	0.144349
	Weighted median	12	0.0235721	0.393554	1.02385	0.47341	2.2143	0.952239
	Inverse variance weighted	12	0.209678	0.297641	1.23328	0.688185	2.21013	0.481142
	Simple mode	12	-0.0864309	0.655168	0.917199	0.253964	3.31249	0.897428
	Weighted mode	12	-0.0472882	0.628352	0.953812	0.278355	3.26834	0.941361
	cML-MA-BIC	12	0.211815	0.303198	1.23592	0.682186	2.23912	0.4848
genus.Phascolarctobacterium.id.2168	MR Egger	10	-3.48353	2.60807	0.0306987	0.000184962	5.09516	0.218406
	Weighted median	10	0.0439605	0.653788	1.04494	0.290119	3.76363	0.946391
	Inverse variance weighted	10	-0.814799	0.570642	0.442728	0.144676	1.35481	0.153331
	Simple mode	10	0.174946	1.05808	1.19118	0.149734	9.47621	0.872328
	Weighted mode	10	0.174946	1.04344	1.19118	0.154092	9.20823	0.870556
	cML-MA-BIC	10	-0.831163	0.490362	0.435542	0.166581	1.13877	0.0900755
genus.Prevotella7.id.11182	MR Egger	11	-2.05723	2.09048	0.127807	0.00212375	7.6914	0.350782
	Weighted median	11	0.577996	0.389807	1.78246	0.830252	3.82676	0.138135
	Inverse variance weighted	11	0.257219	0.356586	1.29333	0.642949	2.6016	0.470702
	Simple mode	11	0.848766	0.642353	2.33676	0.663488	8.22993	0.215821
	Weighted mode	11	0.735067	0.636688	2.08562	0.598792	7.26433	0.275132
	cML-MA-BIC	11	0.386804	0.296866	1.47227	0.82279	2.63442	0.19259
genus.Prevotella9.id.11183	MR Egger	14	1.49511	0.989375	4.45984	0.641425	31.0093	0.156623
	Weighted median	14	0.630872	0.470232	1.87925	0.747678	4.72339	0.179719
	Inverse variance weighted	14	0.581003	0.34513	1.78783	0.908962	3.51647	0.0922917
	Simple mode	14	0.287513	0.705694	1.33311	0.334323	5.31574	0.69033
	Weighted mode	14	0.930457	0.690791	2.53567	0.654756	9.81986	0.20101
	cML-MA-BIC	14	0.5926	0.35012	1.80868	0.910615	3.59245	0.0905389
genus.RikenellaceaeRC9gutgroup.id.11191	MR Egger	11	-1.41268	1.53251	0.24349	0.0120776	4.90886	0.380676
	Weighted median	11	-0.0189379	0.340693	0.98124	0.503236	1.91328	0.955671
	Inverse variance weighted	11	0.0532605	0.24623	1.0547	0.650931	1.70894	0.828751
	Simple mode	11	0.675336	0.593745	1.96469	0.613605	6.29072	0.281882
	Weighted mode	11	-0.038831	0.565988	0.961913	0.317217	2.91686	0.946655
	cML-MA-BIC	11	0.0573069	0.251405	1.05898	0.646975	1.73336	0.819688
genus.Romboutsia.id.11347	MR Egger	13	0.733629	1.3309	2.08263	0.153364	28.2813	0.592498
	Weighted median	13	0.634552	0.607247	1.88618	0.573698	6.20128	0.296039
	Inverse variance weighted	13	0.12222	0.509986	1.13	0.415883	3.07035	0.810599
	Simple mode	13	1.29613	1.15441	3.65511	0.380406	35.1199	0.283501
	Weighted mode	13	1.19327	1.13758	3.29784	0.354734	30.6588	0.314867
	cML-MA-BIC	13	0.147002	0.430785	1.15836	0.49791	2.69484	0.73292
genus.Roseburia.id.2012	MR Egger	14	0.384705	1.37911	1.46918	0.0984355	21.928	0.785031
	Weighted median	14	0.381491	0.644759	1.46447	0.413856	5.18215	0.554065
	Inverse variance weighted	14	0.462735	0.476179	1.58841	0.624642	4.0392	0.331167
	Simple mode	14	0.400191	0.944486	1.49211	0.234335	9.50088	0.678702
	Weighted mode	14	0.333466	0.911959	1.3958	0.23364	8.33869	0.720501
	cML-MA-BIC	14	0.468974	0.483717	1.59835	0.619333	4.12498	0.332285
genus.Ruminiclostridium5.id.11355	MR Egger	10	-3.28166	2.41249	0.037566	0.000332077	4.24964	0.210831
	Weighted median	10	1.20925	0.803867	3.35098	0.693278	16.1971	0.132505
	Inverse variance weighted	10	0.507091	0.600084	1.66045	0.512183	5.38305	0.398092
	Simple mode	10	1.53425	1.39948	4.63785	0.298574	72.0412	0.301415
	Weighted mode	10	1.53425	1.42548	4.63785	0.283741	75.8073	0.309796
	cML-MA-BIC	10	0.541911	0.618409	1.71929	0.511622	5.77762	0.380867
genus.Ruminiclostridium6.id.11356	MR Egger	15	0.984756	0.955098	2.67716	0.411793	17.4048	0.321318
	Weighted median	15	0.142966	0.562325	1.15369	0.383203	3.47336	0.79931
	Inverse variance weighted	15	-0.0584912	0.397363	0.943187	0.432867	2.05513	0.882976
	Simple mode	15	0.21111	1.00625	1.23505	0.171848	8.87614	0.836847
	Weighted mode	15	0.192464	0.853177	1.21223	0.227691	6.45395	0.824784
	cML-MA-BIC	15	-0.0484451	0.392593	0.95271	0.441346	2.05656	0.901792
genus.Ruminiclostridium9.id.11357	MR Egger	9	5.30446	3.69596	201.233	0.143759	281683	0.194362
	Weighted median	9	0.455924	0.863659	1.57763	0.290298	8.57366	0.59757
	Inverse variance weighted	9	-0.278399	0.944531	0.756995	0.118875	4.82053	0.768187
	Simple mode	9	0.543036	1.18241	1.72122	0.169571	17.4713	0.658268
	Weighted mode	9	0.543036	1.10169	1.72122	0.198639	14.9146	0.635317
	cML-MA-BIC	9	0.363493	0.709356	1.43834	0.358135	5.77669	0.608353
genus.RuminococcaceaeNK4A214group.id.11358	MR Egger	13	1.43497	1.66081	4.19953	0.161992	108.87	0.406023
	Weighted median	13	0.33336	0.662474	1.39565	0.38095	5.11311	0.61482
	Inverse variance weighted	13	0.393424	0.475942	1.48205	0.583086	3.76697	0.408451
	Simple mode	13	0.36678	1.14821	1.44308	0.152026	13.6982	0.754888
	Weighted mode	13	0.34791	1.20307	1.4161	0.133974	14.9682	0.777375
	cML-MA-BIC	13	0.400248	0.487413	1.49219	0.574025	3.879	0.411551
genus.RuminococcaceaeUCG002.id.11360	MR Egger	21	-1.09256	0.971323	0.335356	0.0499688	2.25067	0.274675
	Weighted median	21	-0.514548	0.478072	0.597771	0.234203	1.52573	0.281793
	Inverse variance weighted	21	-0.0835532	0.361477	0.919842	0.452916	1.86814	0.817203
	Simple mode	21	-0.802991	0.85671	0.447987	0.083564	2.40166	0.359788
	Weighted mode	21	-0.783891	0.820098	0.456626	0.0915121	2.27846	0.35056
	cML-MA-BIC	21	-0.0838751	0.366668	0.919546	0.448187	1.88663	0.819064
genus.RuminococcaceaeUCG003.id.11361	MR Egger	12	0.61634	1.5425	1.85214	0.090089	38.078	0.697872
	Weighted median	12	0.319535	0.651447	1.37649	0.383928	4.9351	0.623779
	Inverse variance weighted	12	0.0609811	0.464922	1.06288	0.427301	2.64383	0.895646
	Simple mode	12	0.491753	0.978842	1.63518	0.240082	11.1371	0.625304
	Weighted mode	12	0.449618	0.890924	1.56771	0.273462	8.98745	0.623751
	cML-MA-BIC	12	0.0951945	0.483532	1.09987	0.426336	2.83748	0.843927
genus.RuminococcaceaeUCG004.id.11362	MR Egger	9	2.87204	3.1663	17.673	0.0356533	8760.28	0.394525
	Weighted median	9	0.108701	0.620708	1.11483	0.330256	3.76327	0.860983
	Inverse variance weighted	9	-0.23677	0.5803	0.789173	0.253053	2.46112	0.683264
	Simple mode	9	0.764462	0.988304	2.14784	0.309557	14.9026	0.461464
	Weighted mode	9	0.533064	0.870148	1.70415	0.309615	9.37976	0.55714
	cML-MA-BIC	9	-0.185368	0.49263	0.830799	0.316345	2.18188	0.706707
genus.RuminococcaceaeUCG005.id.11363	MR Egger	14	-0.771345	1.21933	0.462391	0.0423733	5.04575	0.538865
	Weighted median	14	-0.0103968	0.567834	0.989657	0.325188	3.01186	0.985392
	Inverse variance weighted	14	-0.0837875	0.430245	0.919627	0.395712	2.13719	0.845594
	Simple mode	14	0.0208078	0.884549	1.02103	0.180341	5.78069	0.98159
	Weighted mode	14	-0.104371	0.872229	0.900891	0.163011	4.97884	0.906582
	cML-MA-BIC	14	-0.0757208	0.438168	0.927075	0.392771	2.18822	0.862799
genus.RuminococcaceaeUCG009.id.11366	MR Egger	11	1.50554	1.66062	4.50658	0.173901	116.786	0.388239
	Weighted median	11	-0.30421	0.486657	0.737706	0.284205	1.91485	0.531904
	Inverse variance weighted	11	-0.218253	0.375527	0.803922	0.385087	1.6783	0.561112
	Simple mode	11	-0.360887	0.817627	0.697058	0.140375	3.46136	0.668326
	Weighted mode	11	-0.370694	0.767485	0.690255	0.15336	3.10675	0.639497
	cML-MA-BIC	11	-0.218508	0.383145	0.803717	0.379283	1.70311	0.568472
genus.RuminococcaceaeUCG010.id.11367	MR Egger	6	4.47466	2.71183	87.7645	0.431484	17851.4	0.174277
	Weighted median	6	0.39762	0.937356	1.48828	0.237023	9.34497	0.671425
	Inverse variance weighted	6	-0.0321266	0.990894	0.968384	0.138861	6.75327	0.974136
	Simple mode	6	-2.06856	2.08741	0.126368	0.00211251	7.55916	0.367203
	Weighted mode	6	1.44328	1.87307	4.23456	0.107751	166.416	0.475791
	cML-MA-BIC	6	-0.209083	0.747293	0.811328	0.187538	3.50998	0.779641
genus.RuminococcaceaeUCG011.id.11368	MR Egger	8	0.634969	2.39703	1.88696	0.0171938	207.088	0.799953
	Weighted median	8	-0.52046	0.427316	0.594247	0.257174	1.37311	0.223234
	Inverse variance weighted	8	-0.0641874	0.430728	0.937829	0.403163	2.18156	0.881537
	Simple mode	8	-0.972676	0.901283	0.37807	0.0646226	2.21187	0.316269
	Weighted mode	8	-0.95821	0.780351	0.383579	0.083101	1.77053	0.25916
	cML-MA-BIC	8	-0.0985568	0.317998	0.906144	0.485861	1.68998	0.756615
genus.RuminococcaceaeUCG013.id.11370	MR Egger	12	1.18872	1.26746	3.28289	0.273759	39.3679	0.370407
	Weighted median	12	1.01345	0.655996	2.7551	0.761626	9.96626	0.122369
	Inverse variance weighted	12	0.791291	0.477532	2.20624	0.865306	5.62518	0.0975108
	Simple mode	12	1.54479	1.07943	4.68701	0.565025	38.8797	0.180186
	Weighted mode	12	1.232	0.936933	3.42809	0.54641	21.5073	0.215286
	cML-MA-BIC	12	0.827195	0.490459	2.2869	0.874499	5.98044	0.0916851
genus.RuminococcaceaeUCG014.id.11371	MR Egger	11	0.760271	1.29879	2.13886	0.167736	27.2732	0.572683
	Weighted median	11	0.512132	0.60798	1.66884	0.506866	5.49464	0.399592
	Inverse variance weighted	11	0.228427	0.473081	1.25662	0.497176	3.17613	0.629202
	Simple mode	11	0.617333	0.880413	1.85398	0.330128	10.4118	0.499178
	Weighted mode	11	0.606687	0.8854	1.83434	0.323454	10.4028	0.508781
	cML-MA-BIC	11	0.235697	0.477379	1.26579	0.496603	3.22638	0.621496
genus.Ruminococcus1.id.11373	MR Egger	10	0.79736	1.39768	2.21967	0.143404	34.357	0.584009
	Weighted median	10	0.575908	0.703154	1.77874	0.448309	7.05748	0.412766
	Inverse variance weighted	10	0.766748	0.523915	2.15276	0.770955	6.01119	0.143332
	Simple mode	10	0.562023	1.09802	1.75422	0.203904	15.0918	0.621078
	Weighted mode	10	0.635158	0.957227	1.88732	0.289093	12.3212	0.523617
	cML-MA-BIC	10	0.781199	0.534629	2.18409	0.765922	6.22811	0.143961
genus.Ruminococcus2.id.11374	MR Egger	14	-1.56225	1.14907	0.209663	0.0220501	1.99357	0.198963
	Weighted median	14	0.393067	0.638855	1.48152	0.423548	5.18216	0.538377
	Inverse variance weighted	14	0.683692	0.487883	1.98118	0.761428	5.15488	0.161111
	Simple mode	14	1.86743	1.19597	6.47163	0.620841	67.4601	0.142429
	Weighted mode	14	0.0117976	0.967129	1.01187	0.152015	6.73536	0.990452
	cML-MA-BIC	14	0.734049	0.458512	2.0835	0.848204	5.11784	0.109391
genus.Ruminococcusgauvreauiigroup.id.11342	MR Egger	11	0.189514	2.32967	1.20866	0.0125675	116.241	0.936946
	Weighted median	11	-0.0760285	0.639745	0.92679	0.264496	3.24746	0.905401
	Inverse variance weighted	11	-0.0629903	0.483367	0.938953	0.364077	2.42155	0.896317
	Simple mode	11	0.801994	1.07032	2.22998	0.273668	18.171	0.470935
	Weighted mode	11	-0.408891	1.03054	0.664386	0.088147	5.00765	0.69987
	cML-MA-BIC	11	-0.0586938	0.490929	0.942995	0.360265	2.46829	0.904834
genus.Ruminococcusgnavusgroup.id.14376	MR Egger	12	0.747268	1.42369	2.11122	0.129617	34.388	0.611105
	Weighted median	12	0.326836	0.421978	1.38657	0.606384	3.17057	0.438616
	Inverse variance weighted	12	0.448876	0.31849	1.56655	0.839151	2.92448	0.15872
	Simple mode	12	-0.0765212	0.700409	0.926333	0.234729	3.65568	0.91497
	Weighted mode	12	-0.00695818	0.70741	0.993066	0.24821	3.97317	0.992328
	cML-MA-BIC	12	0.45751	0.324266	1.58013	0.8369	2.98342	0.158271
genus.Ruminococcustorquesgroup.id.14377	MR Egger	9	-0.210208	1.64001	0.810416	0.0325611	20.1705	0.901616
	Weighted median	9	0.493287	0.797821	1.63769	0.342857	7.82259	0.536382
	Inverse variance weighted	9	-0.298763	0.580724	0.741735	0.237644	2.31511	0.606926
	Simple mode	9	0.93636	1.36142	2.55068	0.176925	36.7725	0.511036
	Weighted mode	9	0.844323	1.24539	2.3264	0.202577	26.7165	0.516922
	cML-MA-BIC	9	-0.302052	0.580639	0.739299	0.236903	2.30712	0.60292
genus.Sellimonas.id.14369	MR Egger	8	0.458076	1.52443	1.58103	0.0796743	31.3734	0.773943
	Weighted median	8	0.300957	0.336459	1.35115	0.698722	2.61278	0.371063
	Inverse variance weighted	8	0.241882	0.274604	1.27364	0.743533	2.1817	0.378404
	Simple mode	8	0.335401	0.535687	1.3985	0.489415	3.99621	0.551102
	Weighted mode	8	0.322396	0.52393	1.38043	0.494352	3.85472	0.557797
	cML-MA-BIC	8	0.244368	0.277684	1.27681	0.740898	2.20037	0.378848
genus.Senegalimassilia.id.11160	MR Egger	4	0.938407	1.81372	2.55591	0.0730588	89.4164	0.65642
	Weighted median	4	0.21853	0.674749	1.24425	0.331549	4.66944	0.746037
	Inverse variance weighted	4	-0.01396	0.563834	0.986137	0.326582	2.97771	0.980247
	Simple mode	4	0.284534	0.90401	1.32914	0.225976	7.81772	0.773575
	Weighted mode	4	0.259731	0.83211	1.29658	0.253801	6.62378	0.775374
	cML-MA-BIC	4	-0.00940187	0.570445	0.990642	0.32385	3.03033	0.98685
genus.Slackia.id.825	MR Egger	5	-4.81678	2.79573	0.00809282	3.37543e-05	1.94031	0.183379
	Weighted median	5	0.0340621	0.658896	1.03465	0.2844	3.76406	0.958771
	Inverse variance weighted	5	-0.0639203	0.491826	0.93808	0.357758	2.45975	0.896594
	Simple mode	5	0.459596	0.88296	1.58343	0.280549	8.93698	0.630187
	Weighted mode	5	0.392986	0.812754	1.4814	0.301191	7.28621	0.654
	cML-MA-BIC	5	-0.0617081	0.50082	0.940157	0.352285	2.50904	0.901938
genus.Streptococcus.id.1853	MR Egger	15	0.121453	1.62425	1.12914	0.0467903	27.2481	0.941532
	Weighted median	15	-0.139271	0.609484	0.869992	0.263459	2.87289	0.819253
	Inverse variance weighted	15	0.509912	0.443636	1.66514	0.697945	3.97267	0.250394
	Simple mode	15	-0.43639	1.00661	0.646365	0.0898749	4.64855	0.671238
	Weighted mode	15	-0.374026	0.92662	0.687959	0.111894	4.22978	0.692571
	cML-MA-BIC	15	0.516119	0.456128	1.67551	0.685304	4.09649	0.257835
genus.Subdoligranulum.id.2070	MR Egger	11	-1.03005	1.39386	0.356989	0.0232371	5.48439	0.478739
	Weighted median	11	0.197831	0.728735	1.21876	0.29215	5.08427	0.786028
	Inverse variance weighted	11	0.141513	0.533548	1.15202	0.404849	3.27811	0.790832
	Simple mode	11	0.221596	1.1525	1.24807	0.130379	11.9473	0.851376
	Weighted mode	11	0.257088	1.04273	1.29316	0.167518	9.98254	0.810242
	cML-MA-BIC	11	0.137842	0.546415	1.14779	0.39332	3.34951	0.800836
genus.Sutterella.id.2896	MR Egger	12	0.830197	2.54027	2.29377	0.0157844	333.328	0.750546
	Weighted median	12	0.333566	0.68466	1.39594	0.364814	5.34146	0.626117
	Inverse variance weighted	12	0.393235	0.512645	1.48177	0.54251	4.04717	0.443039
	Simple mode	12	0.853738	1.24834	2.34841	0.203314	27.1257	0.50819
	Weighted mode	12	0.787724	1.18182	2.19839	0.216831	22.2889	0.518804
	cML-MA-BIC	12	0.395951	0.479757	1.4858	0.580206	3.80484	0.409192
genus.Terrisporobacter.id.11348	MR Egger	5	2.1175	1.41881	8.31033	0.515116	134.07	0.232404
	Weighted median	5	-0.515032	0.672513	0.597482	0.159908	2.23244	0.443777
	Inverse variance weighted	5	-0.0273045	0.617216	0.973065	0.29024	3.26232	0.964715
	Simple mode	5	-0.765017	1.01744	0.465326	0.063343	3.41834	0.493931
	Weighted mode	5	-0.734022	1.12879	0.479975	0.0525255	4.38598	0.550977
	cML-MA-BIC	5	-0.133586	0.565497	0.874952	0.288818	2.6506	0.813256
genus.Turicibacter.id.2162	MR Egger	10	-1.22156	1.74708	0.294771	0.00960157	9.04954	0.504244
	Weighted median	10	-0.272814	0.578181	0.761234	0.24511	2.36415	0.637034
	Inverse variance weighted	10	0.0269176	0.412881	1.02728	0.457339	2.3075	0.948019
	Simple mode	10	-0.608897	0.958797	0.543951	0.0830644	3.56209	0.541194
	Weighted mode	10	-0.638026	0.921011	0.528334	0.0868818	3.21284	0.50595
	cML-MA-BIC	10	0.0225044	0.421823	1.02276	0.447415	2.33796	0.957453
genus.Tyzzerella3.id.11335	MR Egger	12	1.94212	1.78203	6.97352	0.212108	229.27	0.30135
	Weighted median	12	0.0863865	0.39267	1.09023	0.504974	2.35378	0.825873
	Inverse variance weighted	12	0.0871332	0.280789	1.09104	0.629258	1.89171	0.756321
	Simple mode	12	0.539168	0.740872	1.71458	0.401342	7.32488	0.481971
	Weighted mode	12	0.677337	0.791912	1.96863	0.416941	9.29508	0.410618
	cML-MA-BIC	12	0.0864643	0.286476	1.09031	0.621867	1.91163	0.762789
genus.Veillonella.id.2198	MR Egger	7	3.10005	4.00263	22.199	0.00869411	56681.7	0.473648
	Weighted median	7	1.39098	0.697769	4.0188	1.02363	15.7779	0.0462097
	Inverse variance weighted	7	0.979122	0.511661	2.66212	0.976546	7.25708	0.0556694
	Simple mode	7	1.721	1.03631	5.59013	0.73333	42.6132	0.147839
	Weighted mode	7	1.69899	0.993976	5.46841	0.77942	38.3664	0.138256
	cML-MA-BIC	7	1.01576	0.529341	2.76146	0.978486	7.79332	0.0549954
genus.Victivallis.id.2256	MR Egger	10	-2.64894	2.49792	0.0707262	0.000528821	9.45916	0.3199
	Weighted median	10	-0.244363	0.35209	0.783203	0.392798	1.56163	0.487659
	Inverse variance weighted	10	-0.152738	0.343936	0.858354	0.437424	1.68434	0.656978
	Simple mode	10	-0.143532	0.531709	0.866294	0.305538	2.45621	0.793291
	Weighted mode	10	-0.121883	0.501417	0.885252	0.331324	2.36527	0.813395
	cML-MA-BIC	10	-0.376449	0.306199	0.686294	0.37659	1.2507	0.218912
order.Actinomycetales.id.420	MR Egger	5	-0.21548	1.47184	0.806154	0.0450362	14.4303	0.892889
	Weighted median	5	-0.414136	0.66334	0.660911	0.180093	2.42543	0.532417
	Inverse variance weighted	5	0.0257086	0.51146	1.02604	0.376532	2.79594	0.959911
	Simple mode	5	-0.530173	0.987397	0.588503	0.0849687	4.07604	0.619783
	Weighted mode	5	-0.530173	0.86597	0.588503	0.1078	3.21275	0.573477
	cML-MA-BIC	5	0.0169802	0.524519	1.01713	0.363827	2.8435	0.974175
order.Bacillales.id.1674	MR Egger	9	0.401444	1.26227	1.49398	0.125859	17.734	0.759736
	Weighted median	9	0.106581	0.359669	1.11247	0.549707	2.25136	0.766978
	Inverse variance weighted	9	0.136255	0.269575	1.14597	0.675628	1.94376	0.613247
	Simple mode	9	0.622037	0.550719	1.86272	0.632945	5.48187	0.291414
	Weighted mode	9	0.607102	0.544529	1.83511	0.631173	5.33548	0.297258
	cML-MA-BIC	9	0.14202	0.27386	1.1526	0.673852	1.97148	0.604049
order.Bacteroidales.id.913	MR Egger	13	0.297399	1.05647	1.34635	0.169774	10.6769	0.783551
	Weighted median	13	-0.251594	0.687126	0.777561	0.202228	2.9897	0.714251
	Inverse variance weighted	13	-0.214418	0.484573	0.807011	0.312178	2.0862	0.658135
	Simple mode	13	-0.750494	0.984374	0.472133	0.0685723	3.25073	0.460541
	Weighted mode	13	-0.451818	0.815968	0.63647	0.128591	3.15024	0.589939
	cML-MA-BIC	13	-0.219404	0.488008	0.802997	0.308541	2.08985	0.653006
order.Bifidobacteriales.id.432	MR Egger	10	0.355185	1.69375	1.42644	0.0515827	39.4462	0.839141
	Weighted median	10	-0.054625	0.69832	0.94684	0.24091	3.72133	0.93765
	Inverse variance weighted	10	-0.0379275	0.493026	0.962783	0.366316	2.53047	0.938681
	Simple mode	10	1.31601	1.11049	3.72851	0.422925	32.8706	0.266339
	Weighted mode	10	-0.0983141	0.823502	0.906364	0.180436	4.55284	0.907593
	cML-MA-BIC	10	-0.0341914	0.501564	0.966386	0.361586	2.5828	0.945651
order.Burkholderiales.id.2874	MR Egger	11	0.481419	1.93277	1.61837	0.0366331	71.496	0.808888
	Weighted median	11	1.19258	0.774907	3.29559	0.721637	15.0504	0.123804
	Inverse variance weighted	11	0.192878	0.553046	1.21274	0.410208	3.58532	0.727272
	Simple mode	11	1.51227	1.286	4.53701	0.364842	56.4202	0.266852
	Weighted mode	11	1.4731	1.22861	4.36275	0.392597	48.4812	0.258168
	cML-MA-BIC	11	0.207028	0.552477	1.23002	0.416518	3.63236	0.707863
order.Clostridiales.id.1863	MR Egger	12	-0.64419	2.87601	0.525088	0.00187121	147.347	0.827277
	Weighted median	12	-0.240679	0.722768	0.786094	0.190652	3.24121	0.739137
	Inverse variance weighted	12	-0.226528	0.553105	0.797297	0.269654	2.3574	0.682131
	Simple mode	12	-0.276982	1.11822	0.758068	0.0846958	6.78508	0.80893
	Weighted mode	12	-0.247898	1.16896	0.780439	0.07894	7.71581	0.835933
	cML-MA-BIC	12	-0.226157	0.558394	0.797593	0.266972	2.38285	0.685468
order.Coriobacteriales.id.810	MR Egger	13	0.459915	2.22619	1.58394	0.0201729	124.368	0.840102
	Weighted median	13	0.540628	0.708651	1.71709	0.42813	6.88665	0.445525
	Inverse variance weighted	13	0.566591	0.521577	1.76225	0.634003	4.89827	0.277345
	Simple mode	13	0.59315	1.21558	1.80968	0.167062	19.6032	0.634375
	Weighted mode	13	0.59315	1.1435	1.80968	0.192415	17.0202	0.61339
	cML-MA-BIC	13	0.573058	0.537521	1.77368	0.618484	5.08655	0.286373
order.Desulfovibrionales.id.3156	MR Egger	12	-0.980343	1.22246	0.375182	0.0341717	4.11925	0.441225
	Weighted median	12	-0.770002	0.611666	0.463012	0.139615	1.53551	0.208081
	Inverse variance weighted	12	-0.64399	0.460139	0.525193	0.213128	1.29419	0.161647
	Simple mode	12	-0.887118	0.984846	0.411841	0.0597601	2.83823	0.387008
	Weighted mode	12	-0.828534	0.796415	0.436689	0.0916748	2.08015	0.320513
	cML-MA-BIC	12	-0.683005	0.475295	0.505097	0.198973	1.2822	0.150715
order.Enterobacteriales.id.3468	MR Egger	7	2.49364	3.74275	12.1053	0.00789007	18572.5	0.534749
	Weighted median	7	0.281762	0.833072	1.32546	0.258966	6.78411	0.735197
	Inverse variance weighted	7	0.0798818	0.630027	1.08316	0.315066	3.72376	0.899106
	Simple mode	7	0.998699	1.28887	2.71475	0.21708	33.9499	0.467848
	Weighted mode	7	1.03211	1.37439	2.80698	0.189815	41.5095	0.481084
	cML-MA-BIC	7	0.0899295	0.642148	1.0941	0.310777	3.8518	0.888625
order.Erysipelotrichales.id.2148	MR Egger	12	0.0969832	2.27344	1.10184	0.0127916	94.9103	0.966813
	Weighted median	12	-1.21315	0.721196	0.297258	0.0723168	1.22188	0.0925411
	Inverse variance weighted	12	-0.991161	0.534171	0.371146	0.130271	1.0574	0.063523
	Simple mode	12	-1.68578	1.21034	0.185299	0.0172828	1.98671	0.191184
	Weighted mode	12	-1.71635	1.15316	0.17972	0.0187502	1.72262	0.164747
	cML-MA-BIC	12	-1.02192	0.546445	0.359905	0.123323	1.05034	0.0614676
order.Gastranaerophilales.id.1591	MR Egger	9	-0.440258	0.943724	0.64387	0.101271	4.09367	0.65502
	Weighted median	9	0.0834309	0.458158	1.08701	0.442834	2.66825	0.855504
	Inverse variance weighted	9	0.141211	0.338181	1.15167	0.593556	2.23456	0.676269
	Simple mode	9	0.0294161	0.680133	1.02985	0.27154	3.90586	0.966562
	Weighted mode	9	0.0784921	0.686722	1.08165	0.281539	4.15564	0.911817
	cML-MA-BIC	9	0.152386	0.345793	1.16461	0.591338	2.29364	0.65944
order.Lactobacillales.id.1800	MR Egger	15	1.09638	1.13225	2.9933	0.325354	27.5388	0.350559
	Weighted median	15	1.40381	0.606279	4.07069	1.24049	13.358	0.0205879
	Inverse variance weighted	15	1.16199	0.43412	3.19629	1.36495	7.48475	0.00743603
	Simple mode	15	1.40513	1.06108	4.07604	0.509361	32.6176	0.206638
	Weighted mode	15	1.5646	0.904704	4.78074	0.8117	28.1575	0.105713
	cML-MA-BIC	15	1.1938	0.444451	3.29958	1.38081	7.88467	0.00723129
order.Methanobacteriales.id.120	MR Egger	10	2.1493	1.07232	8.57885	1.0487	70.1788	0.0799757
	Weighted median	10	0.0330527	0.356946	1.0336	0.513471	2.08062	0.926222
	Inverse variance weighted	10	0.0734761	0.266514	1.07624	0.638336	1.81456	0.782783
	Simple mode	10	0.0431894	0.546875	1.04414	0.357476	3.04977	0.938781
	Weighted mode	10	0.0860797	0.557636	1.08989	0.365355	3.25127	0.880728
	cML-MA-BIC	10	0.0483064	0.27513	1.04949	0.612046	1.79959	0.860626
order.MollicutesRF9.id.11579	MR Egger	13	-0.939823	1.32019	0.390697	0.0293813	5.19529	0.491359
	Weighted median	13	0.32561	0.576432	1.38488	0.447447	4.28627	0.572161
	Inverse variance weighted	13	-0.464729	0.395209	0.628306	0.289576	1.36326	0.239633
	Simple mode	13	0.435353	0.996733	1.54551	0.219096	10.902	0.670027
	Weighted mode	13	0.435353	1.13963	1.54551	0.165578	14.4258	0.70913
	cML-MA-BIC	13	-0.480691	0.405587	0.618356	0.279252	1.36924	0.235948
order.NB1n.id.3953	MR Egger	13	1.60379	1.12142	4.97186	0.552008	44.7808	0.18046
	Weighted median	13	-0.00646748	0.381397	0.993553	0.470478	2.09818	0.986471
	Inverse variance weighted	13	0.201258	0.280491	1.22294	0.705743	2.11916	0.473054
	Simple mode	13	-0.0572196	0.683243	0.944387	0.247492	3.60361	0.934638
	Weighted mode	13	-0.0572196	0.719349	0.944387	0.230583	3.86787	0.937911
	cML-MA-BIC	13	0.22329	0.282943	1.25018	0.718005	2.17681	0.430013
order.Pasteurellales.id.3688	MR Egger	13	0.444521	0.733396	1.55974	0.370488	6.56647	0.55674
	Weighted median	13	0.193285	0.434488	1.21323	0.517726	2.84306	0.656422
	Inverse variance weighted	13	0.196339	0.324342	1.21694	0.644442	2.29802	0.544948
	Simple mode	13	0.259297	0.683907	1.29602	0.339202	4.95182	0.711207
	Weighted mode	13	0.21917	0.636015	1.24504	0.357929	4.33083	0.73636
	cML-MA-BIC	13	0.184111	0.336813	1.20215	0.621237	2.32627	0.584634
order.Rhodospirillales.id.2667	MR Egger	13	2.70498	1.71828	14.9539	0.515374	433.9	0.143737
	Weighted median	13	0.144161	0.464537	1.15507	0.464715	2.87098	0.756308
	Inverse variance weighted	13	-0.28236	0.356712	0.754002	0.374743	1.51709	0.428614
	Simple mode	13	0.2617	0.806453	1.29914	0.267417	6.31134	0.751141
	Weighted mode	13	0.295098	0.827987	1.34326	0.265071	6.80701	0.727726
	cML-MA-BIC	13	-0.287826	0.362384	0.749892	0.368579	1.52569	0.427047
order.Selenomonadales.id.2165	MR Egger	11	-0.309162	2.06275	0.734062	0.0128791	41.8388	0.884165
	Weighted median	11	1.30559	0.765265	3.68988	0.82339	16.5356	0.0879955
	Inverse variance weighted	11	0.281126	0.629646	1.32462	0.385591	4.55047	0.655248
	Simple mode	11	1.53845	1.32121	4.65737	0.349548	62.0548	0.271278
	Weighted mode	11	1.53845	1.21143	4.65737	0.433463	50.0415	0.232857
	cML-MA-BIC	11	0.293779	0.557784	1.34149	0.449564	4.00297	0.598409
order.Verrucomicrobiales.id.4030	MR Egger	11	-2.66064	1.51516	0.0699038	0.00358734	1.36216	0.11297
	Weighted median	11	-0.269295	0.597224	0.763918	0.236962	2.46272	0.652054
	Inverse variance weighted	11	-0.164006	0.43236	0.848737	0.363698	1.98064	0.704444
	Simple mode	11	-0.298701	1.00244	0.741781	0.103988	5.29135	0.771821
	Weighted mode	11	-0.312514	1.06948	0.731605	0.0899325	5.95164	0.776098
	cML-MA-BIC	11	-0.155422	0.447905	0.856054	0.355825	2.05952	0.728593
order.Victivallales.id.2254	MR Egger	7	0.38424	1.13868	1.4685	0.157618	13.6817	0.749488
	Weighted median	7	0.681078	0.426454	1.97601	0.856611	4.5582	0.110249
	Inverse variance weighted	7	0.593067	0.341788	1.80953	0.92604	3.53591	0.0827075
	Simple mode	7	0.863546	0.59453	2.37156	0.739535	7.60515	0.196579
	Weighted mode	7	0.851594	0.63354	2.34338	0.676959	8.1119	0.227482
	cML-MA-BIC	7	0.601878	0.347706	1.82554	0.923461	3.60883	0.0834527
phylum.Actinobacteria.id.400	MR Egger	14	0.0534184	1.79967	1.05487	0.0309948	35.9012	0.976808
	Weighted median	14	-1.01524	0.618286	0.362316	0.107843	1.21726	0.100586
	Inverse variance weighted	14	-0.516904	0.463233	0.596364	0.240546	1.47851	0.264481
	Simple mode	14	-1.78166	1.19245	0.168358	0.0162629	1.74289	0.159017
	Weighted mode	14	-1.60036	1.04633	0.201824	0.0259607	1.56902	0.150104
	cML-MA-BIC	14	-0.54099	0.474539	0.582172	0.229676	1.47566	0.254273
phylum.Bacteroidetes.id.905	MR Egger	11	0.522276	1.08998	1.68586	0.199071	14.2769	0.643253
	Weighted median	11	-0.27463	0.665208	0.759853	0.206297	2.79876	0.679717
	Inverse variance weighted	11	-0.62857	0.514014	0.533354	0.19475	1.46067	0.22138
	Simple mode	11	-0.770653	0.957856	0.462711	0.0707891	3.0245	0.439782
	Weighted mode	11	-0.384364	0.810563	0.680883	0.13903	3.33456	0.645546
	cML-MA-BIC	11	-0.635235	0.523233	0.529811	0.189992	1.47742	0.224725
phylum.Cyanobacteria.id.1500	MR Egger	8	-1.05809	1.36607	0.347119	0.0238594	5.05007	0.46802
	Weighted median	8	0.00584585	0.50066	1.00586	0.377023	2.68355	0.990684
	Inverse variance weighted	8	-0.106152	0.393259	0.899288	0.416054	1.94378	0.787215
	Simple mode	8	0.00945739	0.757709	1.0095	0.22863	4.45741	0.99039
	Weighted mode	8	-0.0408872	0.747007	0.959937	0.222013	4.15057	0.957879
	cML-MA-BIC	8	-0.104965	0.397695	0.900356	0.412943	1.96309	0.791832
phylum.Euryarchaeota.id.55	MR Egger	12	1.90356	1.29767	6.70973	0.52736	85.3696	0.173133
	Weighted median	12	0.221952	0.382681	1.24851	0.589722	2.64324	0.561921
	Inverse variance weighted	12	0.353788	0.30426	1.42445	0.784615	2.58607	0.244919
	Simple mode	12	-0.494536	0.781549	0.609854	0.131813	2.82159	0.539819
	Weighted mode	12	-0.481837	0.734405	0.617648	0.146421	2.60543	0.525252
	cML-MA-BIC	12	0.371294	0.261422	1.44961	0.868408	2.41979	0.155525
phylum.Firmicutes.id.1672	MR Egger	15	-0.0637972	1.45807	0.938195	0.0538468	16.3466	0.965765
	Weighted median	15	-0.260305	0.665455	0.770816	0.209172	2.84052	0.695673
	Inverse variance weighted	15	0.212794	0.533251	1.23713	0.435014	3.51826	0.689856
	Simple mode	15	-0.288886	1.15949	0.749097	0.0771893	7.26975	0.806864
	Weighted mode	15	-0.448042	0.977469	0.638878	0.0940544	4.33967	0.653721
	cML-MA-BIC	15	0.246853	0.484163	1.27999	0.49554	3.30625	0.610153
phylum.Lentisphaerae.id.2238	MR Egger	8	0.497404	1.15741	1.64445	0.170142	15.8938	0.682379
	Weighted median	8	0.750895	0.413137	2.1189	0.942846	4.76188	0.0691335
	Inverse variance weighted	8	0.67797	0.323557	1.96987	1.04477	3.71412	0.0361385
	Simple mode	8	0.883656	0.610088	2.41973	0.731896	7.99989	0.19077
	Weighted mode	8	0.871207	0.621894	2.38979	0.706307	8.08589	0.203985
	cML-MA-BIC	8	0.689523	0.330908	1.99277	1.04179	3.8118	0.0371844
phylum.Proteobacteria.id.2375	MR Egger	11	1.06244	1.66531	2.89343	0.11063	75.6749	0.539374
	Weighted median	11	-0.350719	0.727075	0.704182	0.16935	2.92809	0.629544
	Inverse variance weighted	11	-0.389456	0.556377	0.677425	0.227648	2.01586	0.483936
	Simple mode	11	-0.302855	1.23453	0.738706	0.0657077	8.30476	0.81117
	Weighted mode	11	-0.302855	1.17195	0.738706	0.0742825	7.3461	0.801324
	cML-MA-BIC	11	-0.411121	0.568955	0.662907	0.217344	2.02189	0.469932
phylum.Tenericutes.id.3919	MR Egger	12	-2.48469	1.44251	0.0833516	0.00493205	1.40864	0.115709
	Weighted median	12	0.247514	0.617208	1.28084	0.382046	4.29409	0.688404
	Inverse variance weighted	12	0.0429246	0.457077	1.04386	0.426158	2.5569	0.92518
	Simple mode	12	0.431388	1.12802	1.53939	0.168716	14.0457	0.70943
	Weighted mode	12	0.431388	1.19514	1.53939	0.147919	16.0205	0.724973
	cML-MA-BIC	12	0.0749346	0.449467	1.07781	0.446632	2.60098	0.867591
phylum.Verrucomicrobia.id.3982	MR Egger	12	-2.31273	1.16629	0.0989903	0.0100654	0.973545	0.0754965
	Weighted median	12	-0.540665	0.596906	0.582361	0.180757	1.87624	0.365052
	Inverse variance weighted	12	-0.406703	0.421125	0.665842	0.291677	1.51999	0.334167
	Simple mode	12	-0.460144	0.959176	0.631192	0.0963152	4.13646	0.640817
	Weighted mode	12	-0.492116	0.99701	0.611332	0.0866174	4.31468	0.631301
	cML-MA-BIC	12	-0.411936	0.431457	0.662366	0.284338	1.54299	0.339701
speices.Adlercreutzia_equolifaciens	MR Egger	5	3.17025	2.8651	23.8135	0.0866968	6541	0.349262
	Weighted median	5	0.89929	0.607355	2.45786	0.747421	8.08254	0.138696
	Inverse variance weighted	5	0.552504	0.606275	1.7376	0.529514	5.70192	0.362132
	Simple mode	5	1.25129	0.941366	3.49485	0.552232	22.1175	0.254519
	Weighted mode	5	1.1836	0.923779	3.26613	0.534191	19.9696	0.269336
	cML-MA-BIC	5	0.577611	0.42051	1.78178	0.781461	4.06255	0.169568
speices.Akkermansia_muciniphila	MR Egger	10	0.379	1.76101	1.46082	0.0463019	46.0889	0.834983
	Weighted median	10	0.0547532	0.442249	1.05628	0.443945	2.51321	0.901469
	Inverse variance weighted	10	0.0335981	0.330357	1.03417	0.541235	1.97605	0.918993
	Simple mode	10	0.299809	0.691644	1.3496	0.347909	5.23534	0.674876
	Weighted mode	10	0.228702	0.660082	1.25697	0.344707	4.5835	0.736948
	cML-MA-BIC	10	0.0454517	0.33915	1.0465	0.53833	2.03437	0.89339
speices.Alistipes_finegoldii	MR Egger	9	2.25674	2.45338	9.55191	0.0779351	1170.71	0.38825
	Weighted median	9	-0.156414	0.552429	0.855205	0.289623	2.52526	0.77707
	Inverse variance weighted	9	0.426382	0.469764	1.53171	0.609964	3.84633	0.364063
	Simple mode	9	-0.474071	0.819737	0.622463	0.124836	3.10376	0.578959
	Weighted mode	9	-0.487243	0.765212	0.614318	0.137098	2.75267	0.542079
	cML-MA-BIC	9	0.422207	0.418863	1.52532	0.671149	3.46662	0.313462
speices.Alistipes_indistinctus	MR Egger	10	-3.04858	2.22581	0.0474262	0.000604469	3.72103	0.208004
	Weighted median	10	0.210152	0.424622	1.23387	0.536812	2.83605	0.62066
	Inverse variance weighted	10	0.241099	0.410043	1.27265	0.569735	2.84278	0.556542
	Simple mode	10	0.0792787	0.705748	1.08251	0.271447	4.31693	0.913025
	Weighted mode	10	0.0626175	0.687485	1.06462	0.276691	4.09632	0.929422
	cML-MA-BIC	10	0.400222	0.359685	1.49216	0.7373	3.01984	0.265836
speices.Alistipes_onderdonkii	MR Egger	7	1.56725	3.2661	4.79343	0.00795217	2889.39	0.651588
	Weighted median	7	-0.00536212	0.654801	0.994652	0.275609	3.58963	0.993466
	Inverse variance weighted	7	-0.152456	0.604494	0.858597	0.262563	2.80766	0.800883
	Simple mode	7	0.586026	1.05005	1.79683	0.229451	14.071	0.596973
	Weighted mode	7	0.446974	0.941973	1.56357	0.246771	9.90698	0.651915
	cML-MA-BIC	7	-0.121729	0.482529	0.885388	0.343872	2.27966	0.80083
speices.Alistipes_putredinis	MR Egger	3	-0.28201	2.25134	0.754266	0.00914423	62.2161	0.920668
	Weighted median	3	-0.0970398	0.84195	0.90752	0.17425	4.72649	0.908242
	Inverse variance weighted	3	0.0775981	0.695466	1.08069	0.276508	4.2237	0.911159
	Simple mode	3	-0.227826	0.974445	0.796263	0.117921	5.37676	0.836892
	Weighted mode	3	-0.214917	0.951009	0.806608	0.125068	5.20209	0.842204
	cML-MA-BIC	3	0.0738197	0.70084	1.07661	0.272579	4.25232	0.916114
speices.Alistipes_senegalensis	MR Egger	10	0.53397	2.3511	1.70569	0.0170061	171.079	0.82603
	Weighted median	10	-0.84338	0.494116	0.430254	0.163352	1.13325	0.087851
	Inverse variance weighted	10	-0.295183	0.474022	0.744395	0.293973	1.88495	0.533468
	Simple mode	10	-0.863024	0.778529	0.421884	0.0917267	1.9404	0.296375
	Weighted mode	10	-0.877919	0.745282	0.415647	0.0964557	1.79111	0.269017
	cML-MA-BIC	10	-0.43231	0.402637	0.649008	0.294794	1.42883	0.282958
speices.Alistipes_shahii	MR Egger	11	-0.0501844	2.12222	0.951054	0.0148502	60.9085	0.98165
	Weighted median	11	-0.257447	0.545998	0.773023	0.265112	2.25401	0.637273
	Inverse variance weighted	11	-0.473665	0.418522	0.622716	0.274181	1.4143	0.257737
	Simple mode	11	0.0489036	0.968183	1.05012	0.157436	7.00443	0.96071
	Weighted mode	11	0.0315965	0.930339	1.0321	0.166649	6.39208	0.973576
	cML-MA-BIC	11	-0.521676	0.38803	0.593525	0.277422	1.2698	0.178812
speices.Alistipes_sp_AP11	MR Egger	8	-0.577431	1.12877	0.561339	0.0614321	5.12926	0.627236
	Weighted median	8	-0.169144	0.351341	0.844387	0.424106	1.68116	0.630215
	Inverse variance weighted	8	0.0903706	0.257621	1.09458	0.660626	1.81359	0.725747
	Simple mode	8	-0.300666	0.526801	0.740325	0.263633	2.07895	0.586023
	Weighted mode	8	-0.328641	0.514796	0.719901	0.262464	1.97459	0.543532
	cML-MA-BIC	8	0.0894492	0.262054	1.09357	0.654309	1.82773	0.732848
speices.Bacteroidales_bacterium_ph8	MR Egger	6	-3.44328	3.22313	0.0319597	5.76787e-05	17.7088	0.345569
	Weighted median	6	-0.0878913	0.622465	0.91586	0.270381	3.10229	0.887713
	Inverse variance weighted	6	0.396861	0.547451	1.48715	0.508575	4.34865	0.468498
	Simple mode	6	-0.335492	0.786063	0.714987	0.153175	3.3374	0.687278
	Weighted mode	6	-0.347774	0.840057	0.706258	0.136111	3.66467	0.696042
	cML-MA-BIC	6	0.325919	0.537487	1.3853	0.483088	3.97249	0.544266
speices.Bacteroides_caccae	MR Egger	8	-0.265172	1.22399	0.767074	0.0696553	8.44736	0.835663
	Weighted median	8	0.277063	0.469035	1.31925	0.52611	3.30809	0.554715
	Inverse variance weighted	8	-0.18661	0.371433	0.829767	0.40067	1.71841	0.615382
	Simple mode	8	0.402478	0.694543	1.49553	0.383343	5.83446	0.580424
	Weighted mode	8	0.402478	0.644561	1.49553	0.422798	5.28999	0.55215
	cML-MA-BIC	8	-0.172	0.385658	0.841979	0.395387	1.793	0.655603
speices.Bacteroides_cellulosilyticus	MR Egger	12	0.703674	0.858192	2.02117	0.375919	10.867	0.431354
	Weighted median	12	-0.0186447	0.313606	0.981528	0.530831	1.81489	0.952591
	Inverse variance weighted	12	0.0787561	0.236778	1.08194	0.680227	1.72089	0.739424
	Simple mode	12	-0.199976	0.546328	0.81875	0.280613	2.38888	0.72128
	Weighted mode	12	-0.166197	0.520759	0.84688	0.305171	2.35018	0.755596
	cML-MA-BIC	12	0.0781738	0.240294	1.08131	0.675162	1.73178	0.744935
speices.Bacteroides_clarus	MR Egger	6	-0.372205	1.15473	0.689213	0.0716845	6.62646	0.763346
	Weighted median	6	0.449371	0.323274	1.56733	0.831731	2.95349	0.16451
	Inverse variance weighted	6	0.381256	0.269278	1.46412	0.8637	2.48194	0.156821
	Simple mode	6	0.547345	0.533769	1.72866	0.607233	4.9211	0.352184
	Weighted mode	6	0.505958	0.503153	1.65857	0.618646	4.44659	0.360775
	cML-MA-BIC	6	0.389308	0.248055	1.47596	0.907665	2.40007	0.116545
speices.Bacteroides_coprocola	MR Egger	4	0.0999107	1.5553	1.10507	0.0524192	23.2965	0.954623
	Weighted median	4	0.240563	0.337876	1.27196	0.655947	2.4665	0.476475
	Inverse variance weighted	4	0.0886357	0.356841	1.09268	0.542931	2.19909	0.803833
	Simple mode	4	0.562472	0.562951	1.75501	0.582217	5.2902	0.391354
	Weighted mode	4	0.516935	0.560809	1.67688	0.558639	5.03353	0.424633
	cML-MA-BIC	4	0.118408	0.297723	1.1257	0.628055	2.01767	0.690841
speices.Bacteroides_dorei	MR Egger	15	-1.57045	1.59814	0.207953	0.00906988	4.7679	0.343705
	Weighted median	15	-0.112558	0.407835	0.893545	0.401754	1.98734	0.782556
	Inverse variance weighted	15	-0.356672	0.295859	0.700002	0.391975	1.25009	0.227993
	Simple mode	15	0.331136	0.730158	1.39255	0.33288	5.8255	0.65713
	Weighted mode	15	0.304429	0.702104	1.35585	0.342428	5.36852	0.671189
	cML-MA-BIC	15	-0.362749	0.304785	0.695761	0.382844	1.26444	0.233976
speices.Bacteroides_eggerthii	MR Egger	6	0.339446	1.19935	1.40417	0.133816	14.7343	0.791202
	Weighted median	6	-0.086915	0.385378	0.916755	0.430738	1.95116	0.821565
	Inverse variance weighted	6	-0.125081	0.35557	0.882425	0.439552	1.77152	0.725006
	Simple mode	6	0.00452302	0.628731	1.00453	0.29294	3.44469	0.994538
	Weighted mode	6	-0.120398	0.6017	0.886568	0.272605	2.8833	0.84929
	cML-MA-BIC	6	-0.118169	0.302832	0.888545	0.490799	1.60863	0.696378
speices.Bacteroides_faecis	MR Egger	12	0.636325	0.558029	1.88952	0.63292	5.641	0.280732
	Weighted median	12	-0.165813	0.187078	0.847204	0.587144	1.22245	0.375437
	Inverse variance weighted	12	-0.00669433	0.148391	0.993328	0.742643	1.32863	0.964017
	Simple mode	12	-0.213869	0.305628	0.807455	0.44357	1.46985	0.498605
	Weighted mode	12	-0.189143	0.29683	0.827668	0.462583	1.48089	0.537025
	cML-MA-BIC	12	-0.00927901	0.150576	0.990764	0.73756	1.33089	0.950863
speices.Bacteroides_finegoldii	MR Egger	13	-0.635612	0.691953	0.529612	0.136444	2.0557	0.378019
	Weighted median	13	-0.100277	0.238124	0.904587	0.567225	1.4426	0.673675
	Inverse variance weighted	13	-0.0726818	0.198244	0.929897	0.630501	1.37146	0.713897
	Simple mode	13	-0.145407	0.444205	0.86467	0.362022	2.06522	0.74905
	Weighted mode	13	-0.060538	0.405583	0.941258	0.425079	2.08424	0.883826
	cML-MA-BIC	13	-0.0461608	0.178977	0.954888	0.672364	1.35613	0.796472
speices.Bacteroides_fragilis	MR Egger	15	0.103609	0.816662	1.10917	0.22379	5.49735	0.900985
	Weighted median	15	-0.0993053	0.278447	0.905466	0.52463	1.56276	0.721362
	Inverse variance weighted	15	-0.00489586	0.198538	0.995116	0.674333	1.4685	0.980327
	Simple mode	15	-0.0988683	0.478459	0.905862	0.354642	2.31385	0.839267
	Weighted mode	15	-0.11828	0.438941	0.888447	0.375835	2.10022	0.791502
	cML-MA-BIC	15	0.00146891	0.204016	1.00147	0.671392	1.49382	0.994255
speices.Bacteroides_intestinalis	MR Egger	3	-1.90758	1.94093	0.14844	0.00330672	6.66351	0.505517
	Weighted median	3	-0.638942	0.397888	0.527851	0.242004	1.15133	0.108311
	Inverse variance weighted	3	-0.182979	0.496831	0.832785	0.314501	2.20518	0.712655
	Simple mode	3	-0.643728	0.518294	0.52533	0.190218	1.45082	0.34012
	Weighted mode	3	-0.643728	0.495925	0.52533	0.198743	1.38859	0.323802
	cML-MA-BIC	3	-0.267267	0.350839	0.765469	0.384846	1.52254	0.446183
speices.Bacteroides_massiliensis	MR Egger	5	-0.633618	1.65259	0.530668	0.0208021	13.5375	0.726974
	Weighted median	5	0.175225	0.472387	1.19151	0.472058	3.00748	0.710685
	Inverse variance weighted	5	0.168033	0.35784	1.18298	0.586647	2.38548	0.638657
	Simple mode	5	0.240516	0.69599	1.27191	0.325099	4.97615	0.747072
	Weighted mode	5	0.2269	0.698108	1.2547	0.319374	4.92927	0.761454
	cML-MA-BIC	5	0.167145	0.365203	1.18193	0.577727	2.41801	0.647185
speices.Bacteroides_nordii	MR Egger	Not enough intrumental variables
	Weighted median	Not enough intrumental variables
	Inverse variance weighted	Not enough intrumental variables
	Simple mode	Not enough intrumental variables
	Weighted mode	Not enough intrumental variables
	cML-MA-BIC	1	-0.610121	0.417332	0.543285	0.239766	1.23103	0.143753
	Wald ratio	1	-0.610121	0.396641	0.543285	0.249689	1.1821	0.123995
speices.Bacteroides_ovatus	MR Egger	12	1.48506	1.62072	4.41522	0.184234	105.812	0.381078
	Weighted median	12	-0.0251837	0.474613	0.975131	0.384648	2.47208	0.957683
	Inverse variance weighted	12	-0.563029	0.417127	0.569481	0.251428	1.28987	0.177087
	Simple mode	12	0.0149021	0.842725	1.01501	0.194594	5.29437	0.986208
	Weighted mode	12	0.112724	0.704762	1.11932	0.281222	4.45514	0.875823
	cML-MA-BIC	12	-0.520706	0.356031	0.594101	0.295665	1.19377	0.143596
speices.Bacteroides_plebeius	MR Egger	7	0.686378	0.926859	1.98651	0.322948	12.2194	0.492259
	Weighted median	7	-0.20717	0.309686	0.812881	0.443014	1.49155	0.503515
	Inverse variance weighted	7	0.00139724	0.219018	1.0014	0.651891	1.53829	0.99491
	Simple mode	7	-0.356351	0.462515	0.700227	0.282838	1.73356	0.470265
	Weighted mode	7	-0.341421	0.46196	0.71076	0.287405	1.75772	0.487758
	cML-MA-BIC	7	-0.00566018	0.225106	0.994356	0.639628	1.54581	0.97994
speices.Bacteroides_salyersiae	MR Egger	7	-0.294241	0.748434	0.745097	0.171844	3.23067	0.710418
	Weighted median	7	-0.345021	0.282741	0.708206	0.406898	1.23263	0.222362
	Inverse variance weighted	7	-0.35783	0.192614	0.699192	0.479335	1.01989	0.0632039
	Simple mode	7	-0.105916	0.442315	0.8995	0.378003	2.14046	0.81872
	Weighted mode	7	-0.148691	0.393465	0.861835	0.398566	1.86358	0.718511
	cML-MA-BIC	7	-0.367663	0.199902	0.69235	0.467914	1.02444	0.0658832
speices.Bacteroides_stercoris	MR Egger	5	-3.64826	4.69116	0.0260365	2.64477e-06	256.317	0.49345
	Weighted median	5	-0.277673	0.619037	0.757544	0.225151	2.54884	0.653752
	Inverse variance weighted	5	-0.0418679	0.478517	0.958996	0.3754	2.44985	0.930278
	Simple mode	5	-0.617562	0.904441	0.539258	0.0916052	3.17448	0.532222
	Weighted mode	5	-0.570364	0.865937	0.56532	0.10356	3.08599	0.546094
	cML-MA-BIC	5	-0.0734021	0.474124	0.929227	0.366893	2.35345	0.876966
speices.Bacteroides_thetaiotaomicron	MR Egger	5	-0.796025	1.78456	0.451118	0.0136535	14.9052	0.685781
	Weighted median	5	0.842124	0.631706	2.32129	0.672993	8.00662	0.182501
	Inverse variance weighted	5	0.883772	0.495627	2.42001	0.916075	6.39298	0.0745637
	Simple mode	5	0.894928	0.921544	2.44716	0.402002	14.8969	0.38648
	Weighted mode	5	0.877796	0.923703	2.40559	0.393505	14.706	0.395771
	cML-MA-BIC	5	0.89574	0.510356	2.44915	0.900723	6.65945	0.0792373
speices.Bacteroides_uniformis	MR Egger	6	0.800555	2.44151	2.22678	0.0185959	266.646	0.759437
	Weighted median	6	0.648623	0.634997	1.9129	0.551027	6.6407	0.307038
	Inverse variance weighted	6	0.593495	0.513034	1.8103	0.66229	4.94829	0.24734
	Simple mode	6	0.667032	0.870219	1.94845	0.353951	10.7259	0.477981
	Weighted mode	6	0.677864	0.821245	1.96967	0.393853	9.85033	0.446718
	cML-MA-BIC	6	0.599238	0.517655	1.82073	0.660099	5.02207	0.247026
speices.Bacteroides_vulgatus	MR Egger	5	0.0252209	2.47205	1.02554	0.00806685	130.378	0.9925
	Weighted median	5	0.111101	0.665689	1.11751	0.303113	4.12	0.867452
	Inverse variance weighted	5	0.164773	0.537525	1.17913	0.411159	3.38151	0.759193
	Simple mode	5	0.0359906	0.861992	1.03665	0.191376	5.6153	0.968697
	Weighted mode	5	0.0264122	0.838115	1.02676	0.198634	5.30748	0.97637
	cML-MA-BIC	5	0.164302	0.538895	1.17857	0.409863	3.38901	0.760453
speices.Bacteroides_xylanisolvens	MR Egger	12	-2.26023	1.19097	0.104327	0.0101069	1.07689	0.0869376
	Weighted median	12	0.209096	0.447939	1.23256	0.51229	2.96553	0.640646
	Inverse variance weighted	12	-0.113059	0.3685	0.893098	0.433736	1.83896	0.75899
	Simple mode	12	0.205265	0.668923	1.22785	0.330938	4.55559	0.764681
[truncated: 455 more rows]

## Sheet: Supplementary Table S5
Table S4 The heterogeneity of gut microbiota instrumental variables.
[truncated: 303 more rows]

[truncated: 8 more sheets: Supplementary Table S6, Supplementary Table S7, Supplementary Table S8, Supplementary Table S9, Supplementary Table S10, Supplementary Table S11, Supplementary Table S12, Supplementary Table S13]
